# Supplementary material for: Cadmium Exposure Disrupts Uterine Energy Metabolism and Coagulation Homeostasis During Labor in Institute of Cancer Research Mice: Insights from Transcriptomic Analysis
Source: Metabolites. 2025 May 20;15(5):339. doi: 10.3390/metabo15050339 (PMC12113498; doi:10.3390/metabo15050339)
Supplement: Supplementary file 1 [file metabolites-15-00339-s001.zip]

Archive with 5 entries (5 files):
- Supllementary file S1.xlsx
- Supllementary file S2.xlsx
- Supllementary file S3.xlsx
- Supllementary file S4.xlsx
- Supllementary file S5.xlsx
