# Supplementary material for: Cadmium Exposure Disrupts Uterine Energy Metabolism and Coagulation Homeostasis During Labor in Institute of Cancer Research Mice: Insights from Transcriptomic Analysis
Source: Metabolites. 2025 May 20;15(5):339. doi: 10.3390/metabo15050339 (PMC12113498; doi:10.3390/metabo15050339)
Supplement: Supplementary file 1 [file metabolites-15-00339-s001.zip › Supllementary file S1.xlsx]

## Sheet: Sheet1
id	baseMean	log2FoldChange	pvalue	padj	Direction	gene_name
ENSMUSG00000067147(Rpl7a-ps11)	593.759	-3.76445	6.47975e-94	1.36379e-89	Down	ribosomal protein L7A, pseudogene 11
ENSMUSG00000064358(mt-Co3)	9372.26	-3.60691	5.92742e-81	6.23772e-77	Down	NA
ENSMUSG00000069939(Gm12070)	1369.83	-3.72852	1.65488e-70	1.16101e-66	Down	glyceraldehyde-3-phosphate dehydrogenase pseudogene
ENSMUSG00000064357(mt-Atp6)	5271.14	-3.26125	8.54155e-61	4.49435e-57	Down	NA
ENSMUSG00000082193(Rpl5-ps1)	451.362	-3.93371	4.13826e-59	1.74196e-55	Down	ribosomal protein L5, pseudogene 1
ENSMUSG00000084131(Rpl3-ps2)	371.124	-2.85993	6.93669e-53	2.43328e-49	Down	ribosomal protein L3, pseudogene 2
ENSMUSG00000082475(Gm7206)	391.306	-3.05044	1.28982e-50	3.87813e-47	Down	predicted pseudogene 7206
ENSMUSG00000078377(Gm4294)	1124.44	-2.31434	1.97773e-49	5.20317e-46	Down	ribosomal protein L15 pseudogene
ENSMUSG00000100755(Rps23-ps1)	1229.11	-3.071	4.7296e-48	1.10604e-44	Down	ribosomal protein S23, pseudogene 1
ENSMUSG00000044757(Gm6430)	467.62	-2.53511	1.60958e-47	3.38769e-44	Down	heterogeneous nuclear ribonucleoprotein F pseudogene
ENSMUSG00000110679(Rpl10-ps5)	1145.34	-3.48055	7.37288e-46	1.4107e-42	Down	ribosomal protein L10, pseudogene 5
ENSMUSG00000111964(Gm8942)	308.719	-2.88616	1.46526e-45	2.56994e-42	Down	predicted gene 8942
ENSMUSG00000063328(Gm9396)	327.868	-3.0986	1.90161e-45	3.07871e-42	Down	predicted gene 9396
ENSMUSG00000066315(Gm12918)	602.396	-2.47489	2.59532e-45	3.9017e-42	Down	ribosomal protein L13 pseudogene
ENSMUSG00000066362(Rps13-ps1)	459.13	-2.88917	5.91245e-42	8.29595e-39	Down	ribosomal protein S13, pseudogene 1
ENSMUSG00000084284(Tpt1-ps6)	387.966	-3.58381	2.88273e-41	3.79205e-38	Down	tumor protein, translationally-controlled, pseudogene 6
ENSMUSG00000060198(Gm11353)	430.404	-3.08953	5.00487e-38	6.19632e-35	Down	ribosomal protein S8 pseudogene
ENSMUSG00000082536(Gm13456)	3352.1	-2.06414	2.78219e-37	3.25316e-34	Down	eukaryotic translation elongation factor 1 alpha 1 pseudogene
ENSMUSG00000082035(Rpl17-ps8)	551.286	-2.97251	5.35056e-37	5.92702e-34	Down	ribosomal protein L17, pseudogene 8
ENSMUSG00000044285(Gm1821)	1066.92	-2.44669	4.40675e-36	4.63744e-33	Down	ubiquitin pseudogene
ENSMUSG00000062382(Ftl1-ps1)	2037.21	-2.40508	1.00045e-34	1.00268e-31	Down	ferritin light polypeptide 1, pseudogene 1
ENSMUSG00000068014(Gm14648)	336.896	-3.70753	1.66137e-34	1.5894e-31	Down	ribosomal protein L21 pseudogene
ENSMUSG00000069622(Gm10273)	132.667	-3.75867	2.40364e-34	2.19954e-31	Down	translocase of inner mitochondrial membrane 23 homolog pseudogene
ENSMUSG00000082064(Rpl5-ps2)	179.701	-2.89631	2.8132e-33	2.46706e-30	Down	ribisomal protein L5, pseudogene 2
ENSMUSG00000064360(mt-Nd3)	708.3	-3.32787	6.60412e-32	5.55988e-29	Down	NA
ENSMUSG00000106574(Gm2451)	251.73	-3.88125	2.87418e-31	2.32665e-28	Down	glyceraldehyde-3-phosphate dehydrogenase pseudogene
ENSMUSG00000059461(Gm7331)	385.353	-2.58014	1.33135e-29	1.03781e-26	Down	ubiquitin A-52 residue ribosomal protein fusion product 1 pseudogene
ENSMUSG00000069862(Rps12-ps9)	153.359	-4.0698	1.54126e-29	1.15853e-26	Down	ribosomal protein S12, pseudogene 9
ENSMUSG00000061833(Gm6311)	138.292	-3.94168	3.83937e-29	2.78645e-26	Down	ribosomal protein S2 pseudogene
ENSMUSG00000059195(Gm12715)	3307.9	-2.48859	7.29117e-29	5.11524e-26	Down	actin, gamma, cytoplasmic 1 pseudogene
ENSMUSG00000060680(Gm8894)	201.966	-2.73154	1.7704e-28	1.20199e-25	Down	myosin light polypeptide 6 alkali smooth muscle and non-muscle protein, pseudogene
ENSMUSG00000081201(Smt3h2-ps4)	84.4619	-3.84389	7.93264e-27	5.21745e-24	Down	SMT3 suppressor of mif two 3 homolog 2, pseudogene 4 (S. cerevisiae)
ENSMUSG00000081205(Gm5940)	101.955	-3.73273	9.96908e-27	6.35816e-24	Down	heterogeneous nuclear ribonucleoprotein A3 pseudogene
ENSMUSG00000065947(mt-Nd4l)	814.979	-2.97461	5.38181e-26	3.3315e-23	Down	NA
ENSMUSG00000068397(Gm10240)	254.725	-3.26446	4.21718e-25	2.53597e-22	Down	ribosomal protein L21 pseudogene
ENSMUSG00000081992(Gm13408)	312.527	-2.3426	1.21056e-24	7.07742e-22	Down	ribosomal protein S3A pseudogene
ENSMUSG00000073640(Rpl27-ps3)	203.49	-3.58428	1.63887e-24	9.32252e-22	Down	ribosomal protein L27, pseudogene 3
ENSMUSG00000066724(Gm10175)	214.014	-2.52664	1.92033e-24	1.06361e-21	Down	ATP synthase, H+ transporting, mitochondrial F0 complex, subunit C2 (subunit 9) pseudogene
ENSMUSG00000094446(Gm6344)	82.1759	-4.03551	2.46981e-24	1.33287e-21	Down	ribosomal protein L29 pseudogene
ENSMUSG00000078636(Gm7336)	178.902	-3.91666	1.88511e-23	9.91896e-21	Down	glyceraldehyde-3-phosphate dehydrogenase pseudogene
ENSMUSG00000078878(Gm14305)	79.7058	-3.9822	2.84749e-23	1.46174e-20	Down	predicted gene 14305
ENSMUSG00000095847(Gm5451)	421.989	-2.18919	6.45173e-23	3.23309e-20	Down	predicted gene 5451
ENSMUSG00000070343(Gm10288)	378.135	-2.2369	2.36452e-22	1.15735e-19	Down	ribosomal protein L11 pseudogene
ENSMUSG00000095526(Gm10243)	708.783	-2.19553	4.47675e-22	2.14141e-19	Down	ribosomal protein L35a pseudogene
ENSMUSG00000058603(Rpl28-ps1)	1138.25	-2.05233	8.93095e-22	4.17711e-19	Down	ribosomal protein L28, pseudogene 1
ENSMUSG00000081344(Gm14303)	1044.65	-1.87443	9.35504e-22	4.28034e-19	Down	ribosomal protein S29 pseudogene
ENSMUSG00000096617(Gm5559)	748.852	-2.16137	1.38862e-20	6.21837e-18	Down	glyceraldehyde-3-phosphate dehydrogenase pseudogene
ENSMUSG00000083621(Gm14586)	355.955	-2.28101	1.81151e-20	7.94308e-18	Down	predicted gene 14586
ENSMUSG00000066443(Gm10163)	84.2926	-3.01659	1.87879e-20	8.07e-18	Down	60S ribosomal protein L21 pseudogene
ENSMUSG00000092072(Gm4540)	78.5394	-2.97742	3.84432e-19	1.61823e-16	Down	predicted gene 4540
ENSMUSG00000081087(Rps15a-ps7)	229.538	-2.00462	4.23102e-19	1.74608e-16	Down	ribosomal protein S15A, pseudogene 7
ENSMUSG00000068200(Gm5931)	76.3805	-3.2735	4.74528e-19	1.92065e-16	Down	ubiquitin-conjugating enzyme E2I pseudogene
ENSMUSG00000093392(Gm6061)	134.151	-2.29538	3.26162e-18	1.29523e-15	Down	peptidylprolyl isomerase A pseudogene 3_1245.1
ENSMUSG00000082399(Gm14036)	84.3715	-3.2931	5.25409e-18	2.04783e-15	Down	predicted gene 14036
ENSMUSG00000053025(Sv2b)	327.487	1.47701	6.06984e-18	2.32276e-15	Up	synaptic vesicle glycoprotein 2 b
ENSMUSG00000083496(Gm11263)	237.584	-2.17697	6.73931e-18	2.5329e-15	Down	ribosomal protein S6 pseudogene
ENSMUSG00000056904(Gm5620)	152.019	-2.78661	6.95945e-18	2.56975e-15	Down	tubulin, alpha 1B pseudogene
ENSMUSG00000090544(Gm6576)	64.8782	-2.93732	1.144e-17	4.15134e-15	Down	ribosomal protein S2 pseudogene
ENSMUSG00000106926(Rpl7-ps7)	110.442	-2.75727	1.34107e-17	4.75622e-15	Down	ribosomal protein L7, pseudogene 7
ENSMUSG00000072789(Gm10420)	109.805	-2.36	1.35589e-17	4.75622e-15	Down	predicted gene 10420
ENSMUSG00000069083(Gm10259)	146.381	-3.00324	1.82478e-17	6.29608e-15	Down	karyopherin (importin) alpha 2 pseudogene
ENSMUSG00000059776(Rpl13-ps6)	77.3976	-3.04921	6.27143e-17	2.12895e-14	Down	ribosomal protein L13, pseudogene 6
ENSMUSG00000079297(Gm2223)	428.314	-1.5127	1.65453e-16	5.52745e-14	Down	predicted pseudogene 2223
ENSMUSG00000064354(mt-Co2)	9572.56	-2.86769	2.17261e-16	7.14484e-14	Down	NA
ENSMUSG00000056412(Gm12396)	93.2001	-2.79247	4.53316e-16	1.46784e-13	Down	presenilin enhancer 2 homolog pseudogene
ENSMUSG00000100309(Gm6644)	157.33	-2.45353	5.16681e-16	1.64766e-13	Down	Akr1b3 pseudogene
ENSMUSG00000081738(Hmgb1-ps2)	287.704	-1.88114	8.97644e-16	2.81981e-13	Down	high mobility group box 1, pseudogene 2
ENSMUSG00000062582(Rpl30-ps8)	61.1933	-2.97831	1.44268e-15	4.46532e-13	Down	ribosomal protein L30, pseudogene 8
ENSMUSG00000104802(Gm5869)	330.258	-1.78967	2.05971e-15	6.28271e-13	Down	eukaryotic translation elongation factor 1 alpha 1 pseudogene
ENSMUSG00000094388(Gm8783)	98.7572	-2.79102	4.06086e-15	1.22099e-12	Down	protein tyrosine phosphatase 4a1 pseudogene
ENSMUSG00000058064(Gm10036)	291.881	-1.76058	4.28347e-15	1.26978e-12	Down	ribosomal protein L11 pseudogene
ENSMUSG00000098915(Rpl15-ps2)	81.0314	-3.23198	4.75656e-15	1.39043e-12	Down	ribosomal protein L15, pseudogene 2
ENSMUSG00000078300(Gm2606)	115.265	-2.13946	9.97888e-15	2.87706e-12	Down	glyceraldehyde-3-phosphate dehydrogenase pseudogene
ENSMUSG00000051723(Rpl31-ps13)	59.5922	-3.28157	1.74091e-14	4.90885e-12	Down	ribosomal protein L31, pseudogene 13
ENSMUSG00000081406(Rps6-ps4)	1465.86	-1.36311	1.74925e-14	4.90885e-12	Down	ribosomal protein S6, pseudogene 4
ENSMUSG00000064208(Gm10145)	100.73	-2.40789	3.46172e-14	9.58669e-12	Down	predicted gene 10145
ENSMUSG00000082778(Gm15191)	40.5048	-4.16809	3.96878e-14	1.08482e-11	Down	glyceraldehyde-3-phosphate dehydrogenase pseudogene
ENSMUSG00000084013(Gm14270)	68.5889	-2.50782	5.75565e-14	1.55307e-11	Down	silica-induced gene 111
ENSMUSG00000071141(Rpl36a-ps3)	90.3271	-2.38834	6.33139e-14	1.68679e-11	Down	ribosomal protein L36A, pseudogene 3
ENSMUSG00000099927(Gm8226)	97.6218	-3.60591	7.09114e-14	1.86473e-11	Down	ribosomal protein L7A pseudogene
ENSMUSG00000057036(Gm7536)	1100.12	-2.1254	7.17646e-14	1.86473e-11	Down	ribosomal protein L27A pseudogene
ENSMUSG00000060096(Amd-ps3)	115.727	-2.55786	1.07665e-13	2.76344e-11	Down	S-adenosylmethionine decarboxylase, pseudogene 3
ENSMUSG00000050621(Rps27rt)	1192.31	-1.71971	1.42209e-13	3.6061e-11	Down	ribosomal protein S27, retrogene
ENSMUSG00000055093(Gm8430)	777.056	-2.19026	2.34027e-13	5.86378e-11	Down	predicted pseudogene 8430
ENSMUSG00000089640(Gm6397)	109.423	-2.50241	5.59267e-13	1.38481e-10	Down	heterogeneous nuclear ribonucleoprotein A3 pseudogene
ENSMUSG00000071414(Gm6736)	123.301	-2.40922	2.45112e-12	5.9987e-10	Down	predicted gene 6736
ENSMUSG00000098181(Rps12-ps24)	101.44	-2.31597	2.91086e-12	7.04195e-10	Down	ribosomal protein S12, pseudogene 24
ENSMUSG00000091421(Gm4202)	576.548	-1.53534	4.43551e-12	1.06084e-09	Down	tyrosine 3-monooxygenase/tryptophan 5-monooxygenase activation protein, beta polypeptide pseudogene
ENSMUSG00000112908(Gm7392)	75.0703	-2.10049	6.18547e-12	1.46276e-09	Down	predicted gene 7392
ENSMUSG00000044645(Gm7334)	83.3826	-2.69135	8.12253e-12	1.8995e-09	Down	B-cell translocation gene 3 pseudogene
ENSMUSG00000078126(Rpl23a-ps3)	1435.93	-1.18343	9.50864e-12	2.19921e-09	Down	ribosomal protein L23A, pseudogene 3
ENSMUSG00000106988(Tsg101-ps)	45.7432	-2.88234	1.24394e-11	2.84577e-09	Down	tumor susceptibility gene 101, pseudogene
ENSMUSG00000095588(Gm12350)	67.875	-2.39877	1.40407e-11	3.17757e-09	Down	coiled-coil-helix-coiled-coil-helix domain containing 2 pseudogene
ENSMUSG00000078193(Gm2000)	781.153	-1.23678	5.13091e-11	1.14883e-08	Down	ribosomal protein L35 pseudogene
ENSMUSG00000078139(AK157302)	56.4346	-2.99366	5.43729e-11	1.20462e-08	Down	cDNA sequence AK157302
ENSMUSG00000084817(Gm5526)	246.283	-1.28356	6.89905e-11	1.51255e-08	Down	myosin, light polypeptide 6, alkali, smooth muscle and non-muscle pseudogene
ENSMUSG00000082705(Gm15616)	64.6989	-2.07006	7.07353e-11	1.53481e-08	Down	60S ribosomal protein L5 pseudogene
ENSMUSG00000046636(Gm7729)	136.953	-1.97027	7.57912e-11	1.62773e-08	Down	heterogeneous nuclear ribonucleoprotein A1 pseudogene
ENSMUSG00000102117(Rpsa-ps1)	55.3865	-2.62882	8.44502e-11	1.79538e-08	Down	ribosomal protein SA, pseudogene 1
ENSMUSG00000078151(Gm12226)	68.1505	-2.73571	8.86496e-11	1.86581e-08	Down	oxidative stress responsive 1 pseudogene
ENSMUSG00000083396(Gm15542)	599.238	-1.37631	1.55153e-10	3.23316e-08	Down	DnaJ (Hsp40) homolog, subfamily A, member 1 pseudogene
ENSMUSG00000078877(Gm14295)	50.5565	-5.08135	2.97575e-10	6.14026e-08	Down	predicted gene 14295
ENSMUSG00000109325(Krt8-ps)	315.831	-2.06388	3.33705e-10	6.81891e-08	Down	keratin 8, pseudogene
ENSMUSG00000116083(Gm5469)	110.159	-3.32463	3.51274e-10	7.10891e-08	Down	heterogeneous nuclear ribonucleoprotein A3 pseudogene
ENSMUSG00000082809(Gm14150)	104.137	-2.28971	4.86107e-10	9.74389e-08	Down	tubulin, alpha 1B pseudogene
ENSMUSG00000025854(Fam20c)	4693.96	0.766431	6.9641e-10	1.38277e-07	No	family with sequence similarity 20, member C
ENSMUSG00000084323(Gm14438)	67.9453	-2.07964	8.0576e-10	1.58494e-07	Down	predicted gene 14438
ENSMUSG00000115194(Gm48909)	82.7855	-1.85016	1.62801e-09	3.17266e-07	Down	NA
ENSMUSG00000069014(Gm5641)	294.629	-1.22081	2.053e-09	3.96417e-07	Down	heterogeneous nuclear ribonucleoprotein A3 pseudogene
ENSMUSG00000071532(Gm10335)	745.964	-1.29998	2.22282e-09	4.25307e-07	Down	ribosomal protein L23A pseudogene
ENSMUSG00000109925(Gm45315)	32.1145	-4.21296	3.22057e-09	6.1066e-07	Down	NA
ENSMUSG00000037280(Galnt6)	922.223	2.20812	3.28462e-09	6.17244e-07	Up	polypeptide N-acetylgalactosaminyltransferase 6
ENSMUSG00000058625(Gm17383)	85.0812	-1.82718	3.92197e-09	7.30494e-07	Down	tubulin, alpha 1B pseudogene
ENSMUSG00000084383(Gm13370)	48.1821	-2.85522	4.64528e-09	8.57624e-07	Down	ribosomal protein L21 pseudogene
ENSMUSG00000053173(Rpl18-ps2)	74.0667	-1.80409	5.02302e-09	9.193e-07	Down	ribosomal protein L18, pseudogene 2
ENSMUSG00000081049(Rps24-ps3)	267.794	-1.40605	7.50092e-09	1.36096e-06	Down	ribosomal protein S24, pseudogene 3
ENSMUSG00000080078(Gm15583)	29.0398	-3.77495	9.35519e-09	1.68289e-06	Down	predicted gene 15583
ENSMUSG00000065911(Gm24447)	90.3711	-2.90049	1.19602e-08	2.13328e-06	Down	NA
ENSMUSG00000078894(2210418O10Rik)	30.7562	-4.06557	1.7507e-08	3.09639e-06	Down	predicted gene 2210418O10Rik
ENSMUSG00000083670(Gm6829)	26.8763	-3.23896	1.9072e-08	3.34507e-06	Down	predicted pseudogene 6829
ENSMUSG00000022066(Entpd4b)	236.317	-2.31774	2.06155e-08	3.5859e-06	Down	ectonucleoside triphosphate diphosphohydrolase 4B
ENSMUSG00000022464(Slc38a4)	766.066	1.37366	2.60071e-08	4.48665e-06	Up	solute carrier family 38, member 4
ENSMUSG00000081251(Gm12164)	40.8983	-2.32215	4.21608e-08	7.2143e-06	Down	ferritin light chain 1 pseudogene
ENSMUSG00000060795(Gm13363)	40.2056	-2.69255	4.2909e-08	7.28311e-06	Down	predicted gene 13363
ENSMUSG00000059647(Cbx3-ps7)	50.5561	-2.27785	4.96898e-08	8.36656e-06	Down	chromobox 3, pseudogene 7
ENSMUSG00000083337(Gm11539)	66.322	-1.71145	5.19329e-08	8.67485e-06	Down	ribosomal protein L18 pseudogene
ENSMUSG00000099998(Gm6501)	82.0475	-1.70996	5.57717e-08	9.24272e-06	Down	NS1-associated protein 1 pseudogene
ENSMUSG00000084314(Rps15a-ps3)	74.7077	-2.1701	6.60362e-08	1.08583e-05	Down	ribosomal protein S15A, pseudogene 3
ENSMUSG00000060438(Rps10-ps1)	337.933	-0.900606	8.28445e-08	1.35165e-05	No	ribosomal protein S10, pseudogene 1
ENSMUSG00000064356(mt-Atp8)	163.009	-1.87954	8.63201e-08	1.39752e-05	Down	NA
ENSMUSG00000078870(Gm14410)	282.458	-1.23441	8.87192e-08	1.4254e-05	Down	predicted gene 14410
ENSMUSG00000074527(Gm14296)	25.3928	-6.3346	9.79668e-08	1.56205e-05	Down	predicted gene 14296
ENSMUSG00000027694(Gm8325)	173.838	-1.35373	1.04762e-07	1.65784e-05	Down	ubiquitin-conjugating enzyme E2 variant 1 pseudogene
ENSMUSG00000107211(Gm5864)	96.1198	-2.22969	1.2517e-07	1.96601e-05	Down	PDZ and LIM domain protein 1 pseudogene
ENSMUSG00000062933(Gm10123)	3986.88	-2.22255	1.43579e-07	2.23844e-05	Down	peptidylprolyl isomerase A-like pseudogene
ENSMUSG00000022824(Muc13)	429.309	1.4428	1.46737e-07	2.27086e-05	Up	mucin 13, epithelial transmembrane
ENSMUSG00000038370(Pcp4l1)	3672.63	-1.22743	1.62415e-07	2.49514e-05	Down	Purkinje cell protein 4-like 1
ENSMUSG00000061724(Gm2423)	210.535	-1.59901	1.82023e-07	2.77611e-05	Down	predicted gene 2423
ENSMUSG00000096544(Gm4617)	435.983	-1.38109	1.8763e-07	2.84104e-05	Down	prothymosin alpha pseudogene
ENSMUSG00000069011(Gm10254)	110.723	-1.44258	2.14456e-07	3.22404e-05	Down	splicing factor, arginine/serine-rich 10 pseudogene
ENSMUSG00000049235(Gm7324)	57.2689	-2.47408	2.53701e-07	3.78698e-05	Down	Rbmxrt pseudogene
ENSMUSG00000052974(Cyp2f2)	28.8187	3.09359	3.35913e-07	4.96808e-05	Up	cytochrome P450, family 2, subfamily f, polypeptide 2
ENSMUSG00000095159(Tubb4b-ps1)	99.8961	-1.92464	3.37547e-07	4.96808e-05	Down	tubulin, beta 4B class IVB, pseudogene 1
ENSMUSG00000083736(Gm6039)	39.4705	-1.9607	3.60774e-07	5.27307e-05	Down	protein phosphatase 4, regulatory subunit 2 pseudogene
ENSMUSG00000062846(Gm14176)	48.1822	-2.62947	4.454e-07	6.46506e-05	Down	ubiquitin-conjugating enzyme E2I pseudogene
ENSMUSG00000080859(Rpl10-ps1)	207.683	-1.04411	4.68456e-07	6.75315e-05	Down	ribosomal protein L10, pseudogene 1
ENSMUSG00000026327(Serpinb11)	210.565	-1.31617	5.56345e-07	7.96557e-05	Down	serine (or cysteine) peptidase inhibitor, clade B (ovalbumin), member 11
ENSMUSG00000096596(Gm10591)	82.6988	-3.13518	7.65064e-07	0.000108799	Down	predicted gene 10591
ENSMUSG00000055489(Ano5)	325.3	1.24715	7.93529e-07	0.00011209	Up	anoctamin 5
ENSMUSG00000044330(Gm9790)	21.8788	-2.70822	8.86549e-07	0.000124395	Down	predicted gene 9790
ENSMUSG00000100774(Gm7329)	16.1408	-3.59794	8.94185e-07	0.000124635	Down	malic enzyme, supernatant pseudogene
ENSMUSG00000090381(Gm6158)	54.9312	-2.58248	1.08874e-06	0.000150755	Down	predicted gene 6158
ENSMUSG00000095304(Plac9a)	37.8649	-2.8098	1.15916e-06	0.000159456	Down	placenta specific 9a
ENSMUSG00000089764(Gm16580)	170.376	-1.16858	1.23205e-06	0.000168383	Down	poly(A) binding protein, cytoplasmic 1 pseudogene
ENSMUSG00000041293(Adgrf1)	1287.25	0.838533	1.26386e-06	0.000171616	No	adhesion G protein-coupled receptor F1
ENSMUSG00000097906(Gm9625)	251.764	-0.891817	1.30064e-06	0.00017479	No	ribosomal protein, large, P0 pseudogene
ENSMUSG00000101878(Gm8203)	473.6	-0.86827	1.30384e-06	0.00017479	No	predicted pseudogene 8203
ENSMUSG00000031594(Fgl1)	51.467	2.25119	1.95176e-06	0.000259992	Up	fibrinogen-like protein 1
ENSMUSG00000050974(Gm9847)	24.1152	-2.96714	2.06058e-06	0.000272762	Down	suppressor of cytokine signaling 2 pseudogene
ENSMUSG00000081239(Gm11836)	38.4149	-2.02987	2.31874e-06	0.000305016	Down	myosin, light polypeptide 6, alkali, smooth muscle and non-muscle pseudogene
ENSMUSG00000067038(Rps12-ps3)	1133.37	-0.946077	2.47046e-06	0.000322955	No	ribosomal protein S12, pseudogene 3
ENSMUSG00000081965(Gm11620)	21.7287	-6.08223	3.62812e-06	0.000471364	Down	predicted gene 11620
ENSMUSG00000039617(Gm7488)	56.8432	-1.75387	4.03481e-06	0.000520985	Down	nudix (nucleoside diphosphate linked moiety X)-type motif 21 pseudogene
ENSMUSG00000100007(Gm5527)	43.0035	-1.81301	4.09634e-06	0.000525705	Down	predicted gene 5527
ENSMUSG00000115938(Gm17241)	21.8397	-3.2896	5.20191e-06	0.000663543	Down	ribosomal protein S27 pseudogene
ENSMUSG00000091655(Gm8741)	31.3143	-2.03835	6.04296e-06	0.000766182	Down	Nhp2 non-histone chromosome protein 2-like 1 pseudogene
ENSMUSG00000068466(Gm5518)	232.043	-1.10742	6.20481e-06	0.000781992	Down	predicted gene 5518
ENSMUSG00000058927(Gm10053)	638.152	-1.08072	6.35221e-06	0.000795804	Down	cytochrome c, somatic pseudogene
ENSMUSG00000089936(Gm16199)	43.4313	-1.82632	7.25465e-06	0.00089848	Down	NA
ENSMUSG00000000031(H19)	7203.26	5.56394	7.25716e-06	0.00089848	Up	H19, imprinted maternally expressed transcript
ENSMUSG00000060586(H2-Eb1)	412.209	3.19592	9.2327e-06	0.00113638	Up	histocompatibility 2, class II antigen E beta
ENSMUSG00000070443(Gm10291)	55.753	-1.44238	9.67008e-06	0.00118329	Down	glyceraldehyde-3-phosphate dehydrogenase pseudogene
ENSMUSG00000025150(Cbr2)	2393.17	1.10674	1.00952e-05	0.00122817	Up	carbonyl reductase 2
ENSMUSG00000028602(Tnfrsf8)	90.5336	4.26903	1.01874e-05	0.00123226	Up	tumor necrosis factor receptor superfamily, member 8
ENSMUSG00000070392(Gm20634)	9.47936	-6.79858	1.06802e-05	0.00128449	Down	NA
ENSMUSG00000081441(Gm6161)	21.0113	-2.55199	1.20626e-05	0.00144251	Down	heterogeneous nuclear ribonucleoprotein A3 pseudogene
ENSMUSG00000081051(Gm15427)	3298.34	-0.680899	1.27962e-05	0.00152159	No	predicted pseudogene 15427
ENSMUSG00000083087(Gm11249)	49.9112	-2.02366	1.29119e-05	0.00152673	Down	ribosomal protein S2 pseudogene
ENSMUSG00000047965(Rpl9-ps7)	830.06	-0.764514	1.67237e-05	0.00196638	No	ribosomal protein L9, pseudogene 7
ENSMUSG00000044424(Gm9493)	1291.5	-0.698113	1.71651e-05	0.00200707	No	predicted gene 9493
ENSMUSG00000081094(Rpl19-ps11)	507.032	-1.59931	1.74014e-05	0.00202346	Down	ribosomal protein L19, pseudogene 11
ENSMUSG00000036305(Rpl39-ps)	450.8	-0.826475	1.78019e-05	0.00205866	No	ribosomal protein L39, pseudogene
ENSMUSG00000086607(4930511M06Rik)	72.8598	3.47657	1.82585e-05	0.00209992	Up	RIKEN cDNA 4930511M06 gene
ENSMUSG00000071867(Gm6304)	81.9577	-2.19333	2.00835e-05	0.00229727	Down	mitochondrial ribosomal protein L27 pseudogene
ENSMUSG00000082895(Rpsa-ps9)	158.188	-1.45408	2.12596e-05	0.00241866	Down	ribosomal protein SA, pseudogene 9
ENSMUSG00000058745(Gm9174)	12.9187	-3.26598	2.37805e-05	0.00269091	Down	cell division cycle 26 pseudogene
ENSMUSG00000061186(Sfmbt2)	189.695	2.71256	2.39592e-05	0.00269663	Up	Scm-like with four mbt domains 2
ENSMUSG00000089991(Gm16332)	451.516	-0.770353	2.44086e-05	0.00272005	No	predicted gene 16332
ENSMUSG00000107952(Gm6352)	27.816	-2.24756	2.44258e-05	0.00272005	Down	cyclin I pseudogene
ENSMUSG00000078161(Erich3)	388.945	0.71932	2.54976e-05	0.00282446	No	glutamate rich 3
ENSMUSG00000050138(Kcnk12)	51.7594	3.06078	3.26896e-05	0.00360218	Up	potassium channel, subfamily K, member 12
ENSMUSG00000025780(Itih5)	8065.77	-0.9686	3.33728e-05	0.0036536	No	inter-alpha (globulin) inhibitor H5
ENSMUSG00000045455(Gm9797)	25.8995	-2.11929	3.35034e-05	0.0036536	Down	translocase of inner mitochondrial membrane 8 homolog a1 pseudogene
ENSMUSG00000078902(Gm14443)	19.225	-3.06724	3.6301e-05	0.00393828	Down	predicted gene 14443
ENSMUSG00000098240(Gm4575)	22.3808	-2.33284	3.93033e-05	0.00424214	Down	glyceraldehyde-3-phosphate dehydrogenase pseudogene
ENSMUSG00000039329(Tex19.1)	34.8975	6.61469	4.26763e-05	0.00458269	Up	testis expressed gene 19.1
ENSMUSG00000078087(Rps12l1)	64.5735	-1.72224	4.87208e-05	0.00520522	Down	ribosomal protein S12-like 1
ENSMUSG00000050071(Bex1)	120.333	3.31048	5.01477e-05	0.0053306	Up	brain expressed X-linked 1
ENSMUSG00000098091(Gm16470)	17.9863	-2.69199	5.06332e-05	0.00535516	Down	glyceraldehyde-3-phosphate dehydrogenase pseudogene
ENSMUSG00000094248(Hist1h2ao)	21.6187	-3.57471	5.43836e-05	0.00572306	Down	histone cluster 1, H2ao
ENSMUSG00000047517(Dmbt1)	198.058	2.49237	5.54486e-05	0.0058061	Up	deleted in malignant brain tumors 1
ENSMUSG00000006200(Rhox6)	43.0171	5.80747	5.78109e-05	0.00602349	Up	reproductive homeobox 6
ENSMUSG00000000078(Klf6)	14549.2	0.681785	6.05139e-05	0.00626368	No	Kruppel-like factor 6
ENSMUSG00000068348(Gm10238)	437.235	0.88309	6.07113e-05	0.00626368	No	predicted pseudogene 10238
ENSMUSG00000029646(Cdx2)	34.2575	6.5893	6.94028e-05	0.00712547	Up	caudal type homeobox 2
ENSMUSG00000064317(Gm10146)	122.434	-1.1568	7.08238e-05	0.00723606	Down	LSM7 homolog, U6 small nuclear RNA associated pseudogene
ENSMUSG00000026435(Slc45a3)	2416.62	0.705068	7.62802e-05	0.00775589	No	solute carrier family 45, member 3
ENSMUSG00000030278(Cidec)	131.814	8.63824	8.05684e-05	0.00815251	Up	cell death-inducing DFFA-like effector c
ENSMUSG00000073403(Gm10499)	137.151	5.37998	8.79975e-05	0.00882361	Up	predicted gene 10499
ENSMUSG00000039910(Cited2)	3091.2	1.12735	8.8039e-05	0.00882361	Up	Cbp/p300-interacting transactivator, with Glu/Asp-rich carboxy-terminal domain, 2
ENSMUSG00000116295(Gm32885)	9.73509	6.61147	8.93284e-05	0.0089104	Up	predicted gene, 32885
ENSMUSG00000048538(Gm9826)	68.0864	-1.49588	9.60263e-05	0.00953333	Down	adenosylhomocysteinase pseudogene
ENSMUSG00000047347(Tdg-ps)	17.8824	-2.9257	9.90891e-05	0.00979121	Down	thymine DNA glycosylase, pseudogene
ENSMUSG00000079138(Gm8818)	28.8567	3.48788	9.97217e-05	0.00980767	Up	predicted pseudogene 8818
ENSMUSG00000019960(Dusp6)	3910.31	0.576703	0.000103456	0.0101276	No	dual specificity phosphatase 6
ENSMUSG00000094683(Ap3m1-ps)	50.1338	-2.21266	0.000104036	0.0101372	Down	adaptor-related protein complex 3, mu 1 subunit, pseudogene
ENSMUSG00000045886(Gm9803)	18.3965	-2.51096	0.000116292	0.0112793	Down	presequence translocase-asssociated motor 16 homolog pseudogene
ENSMUSG00000081810(Gm11878)	45.3305	-1.69949	0.000119894	0.0115753	Down	predicted gene 11878
ENSMUSG00000040564(Apoc1)	71.1242	3.90737	0.000126996	0.0122049	Up	apolipoprotein C-I
ENSMUSG00000079225(Gm9531)	549.002	-0.772473	0.000129471	0.0123862	No	SET nuclear oncogene pseudogene
ENSMUSG00000058297(Spock2)	806.414	-1.08815	0.000134175	0.0127782	Down	sparc/osteonectin, cwcv and kazal-like domains proteoglycan 2
ENSMUSG00000062461(Gm5453)	39.3232	-1.61961	0.000138179	0.0131002	Down	predicted gene 5453
ENSMUSG00000078896(Zfp965)	9.82828	-4.91751	0.000139682	0.0131833	Down	zinc finger protein 965
ENSMUSG00000037664(Cdkn1c)	1382.21	3.5915	0.000148384	0.0139422	Up	cyclin-dependent kinase inhibitor 1C (P57)
ENSMUSG00000058715(Fcer1g)	768.048	-1.08411	0.000152156	0.014233	Down	Fc receptor, IgE, high affinity I, gamma polypeptide
ENSMUSG00000038205(Prkab2)	1787.17	-0.529978	0.000156137	0.0145408	No	protein kinase, AMP-activated, beta 2 non-catalytic subunit
ENSMUSG00000079492(Gm11127)	223.737	4.97112	0.000162906	0.0151043	Up	predicted gene 11127
ENSMUSG00000094627(Gm10182)	17.8222	-2.46124	0.000163993	0.0151385	Down	high mobility group nucleosomal binding domain 2 pseudogene
ENSMUSG00000027048(Abcb11)	50.5213	4.12562	0.000167504	0.015395	Up	ATP-binding cassette, sub-family B (MDR/TAP), member 11
ENSMUSG00000028591(Pramef12)	630.18	4.04306	0.000169212	0.0154844	Up	PRAME family member 12
ENSMUSG00000114500(Gm8983)	80.9569	-1.12714	0.000187323	0.0170674	Down	cyclin I pseudogene
ENSMUSG00000057696(Rpl30-ps1)	77.4051	-1.19982	0.000192122	0.0174293	Down	ribosomal protein L30, pseudogene 1
ENSMUSG00000095180(Rhox5)	85.7933	6.41618	0.000200325	0.0180955	Up	reproductive homeobox 5
ENSMUSG00000083311(Gm5643)	30.6362	-1.77235	0.000237932	0.0214006	Down	heterogeneous nuclear ribonucleoprotein A1 pseudogene
ENSMUSG00000091905(Gm6395)	228.018	-0.82889	0.000256645	0.0229856	No	DnaJ (Hsp40) homolog, subfamily B, member 6 pseudogene
ENSMUSG00000076652(Ighv7-3)	108.162	2.51144	0.000258114	0.0230192	Up	immunoglobulin heavy variable 7-3
ENSMUSG00000110669(Gm10060)	256.128	0.879339	0.000292095	0.0259397	No	NSFL1 (p97) cofactor (p47) pseudogene
ENSMUSG00000042793(Lgr6)	6994.36	-0.634392	0.000300321	0.0265582	No	leucine-rich repeat-containing G protein-coupled receptor 6
ENSMUSG00000050866(Clrn3)	21.4483	4.96227	0.000313038	0.027567	Up	clarin 3
ENSMUSG00000031651(Triml1)	9.02362	6.49872	0.000317889	0.0278775	Up	tripartite motif family-like 1
ENSMUSG00000067276(Capn6)	54.3824	1.76333	0.000344458	0.0300822	Up	calpain 6
ENSMUSG00000039057(Myo16)	34.3062	4.20764	0.000347787	0.0302474	Up	myosin XVI
ENSMUSG00000040752(Myh6)	49.0954	-2.96942	0.000357659	0.030912	Down	myosin, heavy polypeptide 6, cardiac muscle, alpha
ENSMUSG00000042284(Itga1)	11345.9	-0.573521	0.000358365	0.030912	No	integrin alpha 1
ENSMUSG00000061877(BC048679)	149.378	2.26854	0.000362067	0.0310886	Up	cDNA sequence BC048679
ENSMUSG00000116875(AC115954.1)	989.656	-0.492636	0.000363368	0.0310886	No	NA
ENSMUSG00000026475(Rgs16)	927.334	1.76165	0.00038339	0.0326689	Up	regulator of G-protein signaling 16
ENSMUSG00000115457(Gm2387)	93.1755	-1.03517	0.000418349	0.035504	Down	ribosomal protein 10; DNA segment, Chr X, human DXS648E; 24.6 kDa protein
ENSMUSG00000042903(Foxo4)	3786.33	1.95282	0.00042613	0.0360191	Up	forkhead box O4
ENSMUSG00000037469(Acp7)	25.7471	5.24472	0.000435306	0.0366475	Up	acid phosphatase 7, tartrate resistant
ENSMUSG00000110926(Gm5917)	36.82	-1.52949	0.000460564	0.0386195	Down	predicted gene 5917
ENSMUSG00000080776(Gm12174)	430.633	-0.757107	0.000482533	0.0403011	No	predicted gene 12174
ENSMUSG00000033491(Prss35)	33.6443	3.20294	0.000499942	0.0414709	Up	protease, serine 35
ENSMUSG00000031548(Sfrp1)	336.956	0.753347	0.00050048	0.0414709	No	secreted frizzled-related protein 1
ENSMUSG00000113389(Gm9512)	74.5713	-1.06994	0.000516864	0.0426605	Down	predicted gene 9512
ENSMUSG00000021464(Ror2)	2153.36	-0.497367	0.000526406	0.0432784	No	receptor tyrosine kinase-like orphan receptor 2
ENSMUSG00000087412(Gm15501)	381.076	-1.30006	0.000534221	0.04375	Down	ribosomal protein S8 pseudogene
ENSMUSG00000029814(Igf2bp3)	118.303	5.22641	0.000539874	0.0440416	Up	insulin-like growth factor 2 mRNA binding protein 3
ENSMUSG00000022679(Mpv17l)	265.529	0.719081	0.000547162	0.0444638	No	Mpv17 transgene, kidney disease mutant-like
ENSMUSG00000083619(Gm14414)	40.4015	-1.89754	0.000567286	0.0459218	Down	ribosomal protein S8 pseudogene
ENSMUSG00000015312(Gadd45b)	1201.24	0.947695	0.000606614	0.0489173	No	growth arrest and DNA-damage-inducible 45 beta
ENSMUSG00000009356(Lpo)	109.934	0.886719	0.000615019	0.0494057	No	lactoperoxidase
ENSMUSG00000090389(Cdv3-ps)	45.2741	-1.67074	0.000624232	0.0499552	Down	NA
ENSMUSG00000066407(Gm10263)	84.2036	-1.62775	0.000684445	0.0542536	Down	40S ribosomal protein S28 pseudogene
ENSMUSG00000058443(Rpl10-ps3)	57.6197	-1.29344	0.000685455	0.0542536	Down	ribosomal protein L10, pseudogene 3
ENSMUSG00000061242(Gm9104)	28.6352	-1.51479	0.000685678	0.0542536	Down	ribosomal protein L21 pseudogene
ENSMUSG00000093798(Gm8355)	383.477	-0.682781	0.00068984	0.0543785	No	heat shock protein 8 pseudogene
ENSMUSG00000081622(Gm5937)	16.4308	-2.47127	0.000714268	0.0560941	Down	predicted gene 5937
ENSMUSG00000113728(Gm7622)	4.29276	-5.66506	0.000747986	NA	Down	predicted pseudogene 7622
ENSMUSG00000031293(Rs1)	269.145	1.44625	0.000791975	0.0617978	Up	retinoschisis (X-linked, juvenile) 1 (human)
ENSMUSG00000066543(Rpl17-ps9)	78.8124	-1.07815	0.000792769	0.0617978	Down	ribosomal protein L17, pseudogene 9
ENSMUSG00000099492(Gm5525)	40.7198	-1.21728	0.000796201	0.0618363	Down	eukaryotic translation elongation factor 1 gamma pseudogene
ENSMUSG00000095571(Ighv5-17)	27.3116	2.51383	0.000854579	0.0661262	Up	immunoglobulin heavy variable 5-17
ENSMUSG00000035640(Cbarp)	267.166	-0.88727	0.000875515	0.067498	No	calcium channel, voltage-dependent, beta subunit associated regulatory protein
ENSMUSG00000081824(BC002163)	24.6113	-1.80471	0.000904391	0.0694698	Down	NADH dehydrogenase Fe-S protein 5 pseudogene
ENSMUSG00000074715(Ccl28)	12261.2	0.909939	0.000908546	0.0695351	No	chemokine (C-C motif) ligand 28
ENSMUSG00000113198(Gm6988)	83.9668	-1.16232	0.000922755	0.0703667	Down	predicted gene 6988
ENSMUSG00000096712(Gm15454)	15.6776	-2.12005	0.000949201	0.0721221	Down	predicted gene 15454
ENSMUSG00000006567(Atp7b)	294.359	0.984188	0.000961784	0.0728153	No	ATPase, Cu++ transporting, beta polypeptide
ENSMUSG00000032578(Cish)	895.476	1.0973	0.000979783	0.0739122	Up	cytokine inducible SH2-containing protein
ENSMUSG00000090093(Gm14399)	77.8381	-1.73423	0.00100336	0.0754204	Down	predicted gene 14399
ENSMUSG00000032036(Kirrel3)	87.0348	1.12353	0.00103181	0.0772831	Up	kirre like nephrin family adhesion molecule 3
ENSMUSG00000044626(Liph)	260.099	2.229	0.00105414	0.0786754	Up	lipase, member H
ENSMUSG00000073492(Gm10521)	20.0188	-1.73782	0.0010667	0.0793313	Down	predicted gene 10521
ENSMUSG00000044220(Nkx2-3)	8.46712	6.40621	0.00110203	0.0814553	Up	NK2 homeobox 3
ENSMUSG00000099875(Rbm3-ps)	461.967	-0.591227	0.001103	0.0814553	No	RNA binding motif (RNP1, RRM) protein 3
ENSMUSG00000114759(Gm10257)	28.0122	-1.41927	0.00110998	0.0816844	Down	H3 histone, family 3A pseudogene
ENSMUSG00000078898(Zfp968)	3.96772	-5.54937	0.00111465	NA	Down	zinc finger protein 968
ENSMUSG00000023403(Stk31)	26.3997	4.34549	0.00111903	0.0820632	Up	serine threonine kinase 31
ENSMUSG00000069049(Eif2s3y)	37.9512	8.57447	0.00112883	0.0821606	Up	eukaryotic translation initiation factor 2, subunit 3, structural gene Y-linked
ENSMUSG00000081669(Npm3-ps1)	8.84615	-3.08444	0.00112978	0.0821606	Down	nucleoplasmin 3, pseudogene 1
ENSMUSG00000047638(Nr1h4)	47.6622	3.45586	0.00113206	0.0821606	Up	nuclear receptor subfamily 1, group H, member 4
ENSMUSG00000024039(Cbs)	90.6208	1.47667	0.00113853	0.0823459	Up	cystathionine beta-synthase
ENSMUSG00000084067(Gm14269)	171.312	-0.755706	0.00116493	0.0839667	No	predicted gene 14269
ENSMUSG00000066878(Gm10184)	72.4852	-1.42866	0.00118726	0.0852843	Down	karyopherin (importin) alpha 2 pseudogene
ENSMUSG00000072944(Nup62cl)	135.551	1.26276	0.00119135	0.0852868	Up	nucleoporin 62 C-terminal like
ENSMUSG00000052854(Nrk)	976.143	4.93492	0.00122554	0.0874372	Up	Nik related kinase
ENSMUSG00000045326(Fndc7)	45.6355	1.13288	0.00123518	0.0878271	Up	fibronectin type III domain containing 7
ENSMUSG00000009646(Pla2g12b)	9.90539	6.63344	0.00124712	0.0881966	Up	phospholipase A2, group XIIB
ENSMUSG00000101188(Eif4a-ps4)	7161.97	-0.372089	0.00124876	0.0881966	No	eukaryotic translation initiation factor 4A, pseudogene 4
ENSMUSG00000107951(Gm6210)	54.2189	-1.0334	0.0012732	0.0896223	Down	heat shock protein 8 pseudogene
ENSMUSG00000041750(Cd1d2)	13.5071	3.15964	0.00127905	0.089668	Up	CD1d2 antigen
ENSMUSG00000061068(Mcpt4)	803.519	-0.91786	0.00128237	0.089668	No	mast cell protease 4
ENSMUSG00000029866(Kel)	68.2051	1.24212	0.00128716	0.089705	Up	Kell blood group
ENSMUSG00000021268(Meg3)	961.111	1.93479	0.00135853	0.094366	Up	maternally expressed 3
ENSMUSG00000018893(Mb)	76.3274	-2.13791	0.0013911	0.0962282	Down	myoglobin
ENSMUSG00000001525(Tubb5)	20519	-0.397343	0.00139448	0.0962282	No	tubulin, beta 5 class I
ENSMUSG00000050520(Cldn8)	176.571	1.75558	0.00142543	0.0980426	Up	claudin 8
ENSMUSG00000013936(Myl2)	23.9482	-2.54259	0.00143482	0.0983667	Down	myosin, light polypeptide 2, regulatory, cardiac, slow
ENSMUSG00000028838(Extl1)	34.7277	2.58722	0.00144458	0.0987143	Up	exostoses (multiple)-like 1
ENSMUSG00000116637(AC154540.2)	38.2047	-1.5199	0.00145314	0.0989779	Down	NA
ENSMUSG00000097989(Gm4335)	17.1245	-2.33893	0.00149858	0.101512	Down	glyceraldehyde-3-phosphate dehydrogenase pseudogene
ENSMUSG00000081228(Gm16089)	33.0481	-1.37078	0.00149999	0.101512	Down	cytochrome b-c1 complex subunit 7-like
ENSMUSG00000085340(Gm16335)	36.0103	-1.65234	0.00150904	0.101797	Down	predicted gene 16335
ENSMUSG00000054013(Tmem179)	27.8395	8.12799	0.00152828	0.102766	Up	transmembrane protein 179
ENSMUSG00000081071(Gm9836)	36.2972	-1.22093	0.00157759	0.105412	Down	predicted pseudogene 9836
ENSMUSG00000102135(Gm37108)	13.6771	-2.41461	0.00158159	0.105412	Down	predicted gene, 37108
ENSMUSG00000060143(Gm10076)	492.104	-1.09543	0.00158266	0.105412	Down	ribosomal protein L41 pseudogene
ENSMUSG00000110546(Gm45734)	9.6713	-3.05345	0.0016162	0.107306	Down	predicted gene 45734
ENSMUSG00000084235(Gm15421)	207.528	-1.25132	0.0016434	0.108756	Down	ribosomal protein L22 like 1 pseudogene
ENSMUSG00000042041(2010003K11Rik)	21.0133	2.91341	0.00165284	0.108756	Up	RIKEN cDNA 2010003K11 gene
ENSMUSG00000093996(Fam205a3)	6.75029	-4.33825	0.00165353	0.108756	Down	family with sequence similarity 205, member A3
ENSMUSG00000000253(Gmpr)	1923.87	0.784315	0.00168299	0.110348	No	guanosine monophosphate reductase
ENSMUSG00000082087(Gm12138)	77.7437	-1.53937	0.00174366	0.113627	Down	aldo-keto reductase family 1, member B3 pseudogene
ENSMUSG00000083101(Gm13430)	20.092	-1.86006	0.00174379	0.113627	Down	predicted gene 13430
ENSMUSG00000112489(9230116L04Rik)	19.7011	2.9513	0.00176796	0.114847	Up	RIKEN cDNA 9230116L04 gene
ENSMUSG00000094497(Gm8210)	577.335	-0.705748	0.00182748	0.118348	No	predicted pseudogene 8210
ENSMUSG00000109532(Gm42397)	3.78108	-5.48814	0.00183721	NA	Down	predicted gene, 42397
ENSMUSG00000100862(Gm10925)	2265.49	-0.759221	0.00184285	0.118646	No	predicted gene 10925
ENSMUSG00000103560(Gm38070)	52.6594	2.65693	0.00184336	0.118646	Up	NA
ENSMUSG00000115448(Gm21178)	35.1201	-1.93336	0.00189714	0.121735	Down	predicted gene, 21178
ENSMUSG00000104476(Gm38211)	251.42	1.07615	0.00191304	0.122083	Up	NA
ENSMUSG00000062611(Rps3a2)	1769.26	3.50196	0.00191416	0.122083	Up	ribosomal protein S3A2
ENSMUSG00000005220(Corin)	53.1873	3.81768	0.00193651	0.122637	Up	corin
ENSMUSG00000062647(Rpl7a)	16306.8	0.441367	0.00194219	0.122637	No	ribosomal protein L7A
ENSMUSG00000024173(Tpsab1)	478.823	-1.00132	0.00194541	0.122637	Down	tryptase alpha/beta 1
ENSMUSG00000067719(Gm10221)	1055.4	-0.528983	0.00194615	0.122637	No	ATP synthase, H+ transporting, mitochondrial F0 complex, subunit g pseudogene
ENSMUSG00000041202(Pla2g2d)	304.07	-0.77045	0.00196994	0.123467	No	phospholipase A2, group IID
ENSMUSG00000083878(Gm12034)	21.1739	-1.8644	0.00197106	0.123467	Down	ribosomal protein S17 pseudogene
ENSMUSG00000034825(Nrip3)	63.7118	0.93423	0.00199582	0.12428	No	nuclear receptor interacting protein 3
ENSMUSG00000083261(Gm7816)	98.2218	-1.16051	0.00199585	0.12428	Down	DnaJ (Hsp40) homolog, subfamily A, member 1 pseudogene
ENSMUSG00000058260(Serpina9)	1841.56	0.985568	0.00201232	0.124936	No	serine (or cysteine) peptidase inhibitor, clade A (alpha-1 antiproteinase, antitrypsin), member 9
ENSMUSG00000096498(Ighv2-5)	6.06148	-6.1518	0.00203722	0.12611	Down	immunoglobulin heavy variable 2-5
ENSMUSG00000094437(Gm9830)	19.0929	-1.92277	0.00204804	0.126408	Down	family with sequence similarity 103, member A1 pseudogene
ENSMUSG00000082262(Gm14730)	6.84986	-3.33603	0.00207323	0.127589	Down	predicted gene 14730
ENSMUSG00000096632(Igkv9-124)	64.6073	1.70683	0.00211025	0.129488	Up	immunoglobulin kappa chain variable 9-124
ENSMUSG00000091679(Vmn2r96)	36.9156	2.81642	0.00214944	0.13151	Up	vomeronasal 2, receptor 96
ENSMUSG00000083669(Gm10169)	24.8446	-1.68497	0.00221487	0.13512	Down	macrophage migration inhibitory factor, pseudogene 4
ENSMUSG00000021879(Dnah12)	101.897	1.47841	0.00223271	0.135815	Up	dynein, axonemal, heavy chain 12
ENSMUSG00000021565(Slc6a19)	104.197	2.57661	0.00223973	0.135849	Up	solute carrier family 6 (neurotransmitter transporter), member 19
ENSMUSG00000024598(Fbn2)	1562.72	-0.630306	0.00224849	0.135988	No	fibrillin 2
ENSMUSG00000063875(Rps6-ps1)	50.4923	-1.24016	0.00225535	0.136013	Down	ribosomal protein S6, pseudogene 1
ENSMUSG00000062038(Gm10108)	11.2433	-2.34803	0.00227919	0.137058	Down	cytochrome c, somatic pseudogene
ENSMUSG00000003617(Cp)	8635.9	0.992165	0.00229555	0.137648	No	ceruloplasmin
ENSMUSG00000034785(Dio1)	63.3126	1.02273	0.00231221	0.138211	Up	deiodinase, iodothyronine, type I
ENSMUSG00000043192(Gm1840)	39.0963	-1.33054	0.00231807	0.138211	Down	glucose phosphate isomerase 1 pseudogene
ENSMUSG00000025019(Lcor)	1178.23	0.560404	0.00236033	0.140333	No	ligand dependent nuclear receptor corepressor
ENSMUSG00000099143(Gm27483)	11.3662	5.02372	0.00240389	0.14252	Up	NA
ENSMUSG00000006522(Itih3)	274.504	1.28069	0.00241406	0.142721	Up	inter-alpha trypsin inhibitor, heavy chain 3
ENSMUSG00000071151(Gm4799)	16.3685	-2.01768	0.00249809	0.147276	Down	predicted gene 4799
ENSMUSG00000076666(Ighv14-4)	18.6961	2.82126	0.00254182	0.149261	Up	immunoglobulin heavy variable 14-4
ENSMUSG00000098973(Mir6236)	102.932	1.10298	0.00254595	0.149261	Up	microRNA 6236
ENSMUSG00000107417(Olfr1383)	4.83089	-4.83486	0.00259062	NA	Down	olfactory receptor 1383
ENSMUSG00000063953(Amd2)	134.665	-0.986422	0.00260229	0.151742	No	S-adenosylmethionine decarboxylase 2
ENSMUSG00000050240(Hic2)	277.14	1.12628	0.00260269	0.151742	Up	hypermethylated in cancer 2
ENSMUSG00000063873(Slc24a3)	1447.97	-0.647637	0.00263825	0.15339	No	solute carrier family 24 (sodium/potassium/calcium exchanger), member 3
ENSMUSG00000040026(Saa3)	483.174	3.05664	0.00267073	0.154851	Up	serum amyloid A 3
ENSMUSG00000105954(Gm42793)	22.053	2.06813	0.00267963	0.15494	Up	NA
ENSMUSG00000083563(Gm13340)	278.987	-0.792651	0.00270358	0.155897	No	NA
ENSMUSG00000056025(Clca3a1)	1435.52	1.35304	0.00273647	0.156876	Up	chloride channel accessory 3A1
ENSMUSG00000112808(Gm4739)	164.005	-0.731917	0.0027415	0.156876	No	high mobility group box 2 pseudogene
ENSMUSG00000033389(Arhgap44)	1238.13	0.448343	0.00274292	0.156876	No	Rho GTPase activating protein 44
ENSMUSG00000093885(Rpl35a-ps5)	33.3302	-1.3136	0.0027512	0.156923	Down	ribosomal protein L35A, pseudogene 5
ENSMUSG00000084168(Atp5l2-ps)	28.5491	-1.35557	0.00281817	0.160308	Down	ATP synthase, H+ transporting, mitochondrial FO complex, subunit G2, pseudogene
ENSMUSG00000063543(Gm5616)	17.9094	-1.89581	0.00284003	0.161116	Down	NHP2 non-histone chromosome protein 2-like 1 pseudogene
ENSMUSG00000059741(Myl3)	11.821	-2.74094	0.00289876	0.164006	Down	myosin, light polypeptide 3
ENSMUSG00000031383(Dusp9)	671.979	4.10568	0.00297591	0.167617	Up	dual specificity phosphatase 9
ENSMUSG00000100078(Gm6170)	65.1658	-0.851059	0.00298315	0.167617	No	eukaryotic translation elongation factor 1 alpha 1 pseudogene
ENSMUSG00000028195(Cyr61)	10024.9	0.978968	0.00298648	0.167617	No	cysteine rich protein 61
ENSMUSG00000035769(Xylb)	193.239	-0.695551	0.00301015	0.168496	No	xylulokinase homolog (H. influenzae)
ENSMUSG00000094403(Mir692-2)	5.46605	-4.0601	0.00304801	NA	Down	microRNA 692-2
ENSMUSG00000083411(Rpl30-ps10)	422.55	-0.689792	0.0030817	0.172044	No	ribosomal protein L30, pseudogene 10
ENSMUSG00000067736(Gm10222)	198.51	-1.12082	0.00309969	0.17259	Down	predicted gene 10222
ENSMUSG00000006638(Abhd1)	198.433	-1.24164	0.00314047	0.1744	Down	abhydrolase domain containing 1
ENSMUSG00000111197(Gm10608)	32.8787	-1.55614	0.00318305	0.176299	Down	tyrosine 3-monooxygenase/tryptophan 5-monooxygenase activation protein, theta polypeptide pseudogene
ENSMUSG00000071793(2610005L07Rik)	845.444	0.64248	0.00321066	0.177361	No	cadherin 11 pseudogene
ENSMUSG00000002265(Peg3)	2572.63	3.58378	0.00327192	0.180272	Up	paternally expressed 3
ENSMUSG00000027359(Slc27a2)	706.431	0.794205	0.00330277	0.181497	No	solute carrier family 27 (fatty acid transporter), member 2
ENSMUSG00000002266(Zim1)	143.099	4.15798	0.00334072	0.183105	Up	zinc finger, imprinted 1
ENSMUSG00000114996(Gm48958)	99.7731	1.06884	0.0033891	0.185274	Up	NA
ENSMUSG00000024340(Btnl2)	55.4362	-0.969637	0.00344557	0.187873	No	butyrophilin-like 2
ENSMUSG00000047604(Frat2)	151.222	0.756861	0.00346141	0.188249	No	frequently rearranged in advanced T cell lymphomas 2
ENSMUSG00000070529(Wfdc10)	273.249	-1.88605	0.00347137	0.1883	Down	WAP four-disulfide core domain 10
ENSMUSG00000026417(Pigr)	37427.6	0.486316	0.00348025	0.1883	No	polymeric immunoglobulin receptor
ENSMUSG00000081325(Gm12599)	20.1929	-1.52555	0.00352817	0.190046	Down	TGF beta-inducible nuclear protein 1 pseudogene
ENSMUSG00000103041(Gm37305)	414.32	0.503658	0.00353058	0.190046	No	NA
ENSMUSG00000081281(Gm6274)	672.446	-0.53505	0.0035613	0.191211	No	ribosomal protein L7 pseudogene
ENSMUSG00000028778(Hcrtr1)	17.0527	4.6374	0.00357794	0.191615	Up	hypocretin (orexin) receptor 1
ENSMUSG00000098061(Gm26945)	4.90171	4.60358	0.00358583	NA	Up	NA
ENSMUSG00000104126(Gm37486)	19.7625	-1.53731	0.00360026	0.192322	Down	predicted gene, 37486
ENSMUSG00000073411(H2-D1)	67314.3	-0.69967	0.00370881	0.197619	No	histocompatibility 2, D region locus 1
ENSMUSG00000057182(Scn3a)	185.338	1.11235	0.00373594	0.198561	Up	sodium channel, voltage-gated, type III, alpha
ENSMUSG00000049154(Fam183b)	4.94019	5.62753	0.00374213	NA	Up	family with sequence similarity 183, member B
ENSMUSG00000078881(Gm14434)	84.9475	-5.45072	0.00378628	0.20073	Down	predicted gene 14434
ENSMUSG00000108161(Gm32914)	4.33265	5.43941	0.00389533	NA	Up	predicted gene, 32914
ENSMUSG00000031775(Pllp)	218.497	0.662982	0.00400556	0.211322	No	plasma membrane proteolipid
ENSMUSG00000004791(Pgf)	192.473	0.743225	0.00400615	0.211322	No	placental growth factor
ENSMUSG00000095123(Gm21781)	765.623	0.56975	0.00402472	0.211408	No	NA
ENSMUSG00000000248(Clec2g)	22.0007	-1.45651	0.00403064	0.211408	Down	C-type lectin domain family 2, member g
ENSMUSG00000023084(Lrrc71)	41.6205	1.60892	0.00403792	0.211408	Up	leucine rich repeat containing 71
ENSMUSG00000058328(Xlr5a)	15.5254	5.50807	0.00408281	0.213228	Up	X-linked lymphocyte-regulated 5A
ENSMUSG00000035459(Stab2)	70.9458	1.24566	0.00415629	0.216528	Up	stabilin 2
ENSMUSG00000030043(Tacr1)	284.86	-1.05045	0.00422234	0.219123	Down	tachykinin receptor 1
ENSMUSG00000074800(Gm4149)	332.783	-1.01884	0.00422692	0.219123	Down	ribosomal protein L37a pseudogene
ENSMUSG00000113395(Gm48365)	3.1402	-5.21789	0.00424951	NA	Down	NA
ENSMUSG00000052889(Prkcb)	486.911	-0.633288	0.00431033	0.222898	No	protein kinase C, beta
ENSMUSG00000092200(Tnxa)	49.7605	2.28848	0.00435234	0.224152	Up	tenascin XA (pseudogene)
ENSMUSG00000055653(Gpc3)	1090.23	1.73858	0.00436329	0.224152	Up	glypican 3
ENSMUSG00000068243(Gm7079)	23.4542	-1.61485	0.00436652	0.224152	Down	ribosomal protein S29 pseudogene
ENSMUSG00000048583(Igf2)	79.6316	6.62223	0.00441	0.225654	Up	insulin-like growth factor 2
ENSMUSG00000096942(Rps19-ps6)	1761.99	-0.662272	0.00441724	0.225654	No	ribosomal protein S19, pseudogene 6
ENSMUSG00000022462(Slc38a2)	23756.8	0.500345	0.00447519	0.228061	No	solute carrier family 38, member 2
ENSMUSG00000038421(Fcrla)	4.06291	5.35681	0.00452516	NA	Up	Fc receptor-like A
ENSMUSG00000071551(Akr1c19)	348.169	1.40227	0.00469163	0.238514	Up	aldo-keto reductase family 1, member C19
ENSMUSG00000045410(Akr1e1)	798.429	1.10087	0.00471911	0.239333	Up	aldo-keto reductase family 1, member E1
ENSMUSG00000034903(Cobll1)	1240.85	0.482392	0.00477059	0.241362	No	Cobl-like 1
ENSMUSG00000022875(Kng1)	1423.42	1.62384	0.00478836	0.24168	Up	kininogen 1
ENSMUSG00000029811(Aoc1)	3513.91	1.17331	0.00483917	0.242547	Up	amine oxidase, copper-containing 1
ENSMUSG00000099662(Ppp1r2-ps2)	32.445	-1.54471	0.00483924	0.242547	Down	protein phosphatase 1, regulatory (inhibitor) subunit 2, pseudogene 2
ENSMUSG00000095416(Ighv1-12)	15.7473	2.8714	0.0048401	0.242547	Up	immunoglobulin heavy variable V1-12
ENSMUSG00000111473(LOC102637012)	6.93216	-3.75573	0.00486272	0.243101	Down	immunoglobulin superfamily member 22-like
ENSMUSG00000043091(Tuba1c)	5769.65	-0.532588	0.0049938	0.249063	No	tubulin, alpha 1C
ENSMUSG00000063919(Srrm4)	80.7076	1.51376	0.00502392	0.249973	Up	serine/arginine repetitive matrix 4
ENSMUSG00000028544(Slc5a9)	3839.09	0.614714	0.00507737	0.252036	No	solute carrier family 5 (sodium/glucose cotransporter), member 9
ENSMUSG00000044177(Wfikkn2)	161.238	-0.594141	0.00510429	0.252483	No	WAP, follistatin/kazal, immunoglobulin, kunitz and netrin domain containing 2
ENSMUSG00000076550(Igkv4-63)	18.393	4.53741	0.00511036	0.252483	Up	immunoglobulin kappa variable 4-63
ENSMUSG00000038227(Hoxa9)	481.702	-0.7407	0.00516073	0.254375	No	homeobox A9
ENSMUSG00000051716(Apon)	9.07143	2.42896	0.0052145	0.256347	Up	apolipoprotein N
ENSMUSG00000066068(Gm13611)	23.5643	-1.5557	0.00522511	0.256347	Down	60S ribosomal protein L36 pseudogene
ENSMUSG00000025165(Sectm1a)	148.583	0.957433	0.00536333	0.262516	No	secreted and transmembrane 1A
ENSMUSG00000021340(Gpld1)	460.026	0.77714	0.00548183	0.267119	No	glycosylphosphatidylinositol specific phospholipase D1
ENSMUSG00000000561(Wdr77)	1367.89	-0.4073	0.00548275	0.267119	No	WD repeat domain 77
ENSMUSG00000088609(Gm24187)	1243	0.781886	0.00550798	0.267728	No	NA
ENSMUSG00000089951(Gm14435)	3.85012	-4.49243	0.00553133	NA	Down	KRAB box containing protein
ENSMUSG00000011171(Vipr2)	41.9122	1.12656	0.00554581	0.268946	Up	vasoactive intestinal peptide receptor 2
ENSMUSG00000026691(Fmo3)	7.77356	-3.51581	0.00558365	0.270159	Down	flavin containing monooxygenase 3
ENSMUSG00000048188(Gm8181)	22.1604	-1.52171	0.00563539	0.271669	Down	predicted gene 8181
ENSMUSG00000072940(Gm10443)	1137.3	-0.490936	0.00564067	0.271669	No	40S ribosomal protein S28 pseudogene
ENSMUSG00000021403(Serpinb9b)	1367.14	3.02455	0.00568447	0.273153	Up	serine (or cysteine) peptidase inhibitor, clade B, member 9b
ENSMUSG00000041669(Prima1)	14.6214	-1.80149	0.00570328	0.273433	Down	proline rich membrane anchor 1
ENSMUSG00000101111(Gm28437)	1457.33	-0.769543	0.00576509	0.275768	No	NA
ENSMUSG00000030302(Atp2b2)	1112.33	0.445034	0.00580641	0.276478	No	ATPase, Ca++ transporting, plasma membrane 2
ENSMUSG00000026064(Ptp4a1)	103.8	0.936918	0.00582057	0.276478	No	protein tyrosine phosphatase 4a1
ENSMUSG00000082674(Gm11914)	211.908	-0.624341	0.00582583	0.276478	No	high-mobility group nucleosome binding domain 5 pseudogene
ENSMUSG00000028664(Ephb2)	3575.56	-0.61615	0.00583247	0.276478	No	Eph receptor B2
ENSMUSG00000042985(Upk3b)	1198.06	0.957045	0.00588076	0.27814	No	uroplakin 3B
ENSMUSG00000109222(Gm10297)	293.018	-0.572456	0.00596518	0.2815	No	G kinase anchoring protein 1 pseudogene
ENSMUSG00000103983(Gm20045)	452.928	0.691251	0.0060507	0.284897	No	predicted gene, 20045
ENSMUSG00000063902(Gm7964)	3122.91	-0.374471	0.00622675	0.292532	No	heterogeneous nuclear ribonucleoprotein K pseudogene
ENSMUSG00000024190(Dusp1)	7485.63	0.857687	0.00624882	0.292915	No	dual specificity phosphatase 1
ENSMUSG00000031410(Nxf7)	108.429	4.08476	0.00631734	0.295469	Up	nuclear RNA export factor 7
ENSMUSG00000063171(Rps4l)	122.303	2.01032	0.00641944	0.299579	Up	ribosomal protein S4-like
ENSMUSG00000029019(Nppb)	449.099	3.73592	0.00645022	0.300349	Up	natriuretic peptide type B
ENSMUSG00000107126(Gm40289)	7.42837	-5.45904	0.00648497	0.301301	Down	predicted gene, 40289
ENSMUSG00000040808(S100g)	33228	0.317491	0.0065026	0.301454	No	S100 calcium binding protein G
ENSMUSG00000069972(Rps13-ps2)	77.5683	-1.22411	0.00653358	0.302225	Down	ribosomal protein S13, pseudogene 2
ENSMUSG00000069733(Ube2u)	5.29493	4.71924	0.00664353	NA	Up	ubiquitin-conjugating enzyme E2U (putative)
ENSMUSG00000106135(Gm6543)	5.56409	-3.44253	0.00665556	NA	Down	predicted gene 6543
ENSMUSG00000022821(Hgd)	32.2001	2.52096	0.00673112	0.310679	Up	homogentisate 1, 2-dioxygenase
ENSMUSG00000038583(Pln)	66.2334	-1.80856	0.00687068	0.315925	Down	phospholamban
ENSMUSG00000068231(Vmn1r43)	205.36	2.18589	0.00687479	0.315925	Up	vomeronasal 1 receptor 43
ENSMUSG00000025608(Podxl)	7527.52	1.24622	0.00689829	0.316314	Up	podocalyxin-like
ENSMUSG00000019997(Ctgf)	17780.8	0.865607	0.00701198	0.320829	No	connective tissue growth factor
ENSMUSG00000083902(Gm15975)	163.646	-0.871333	0.00708079	0.323204	No	PAP associated domain containing 4 pseudogene
ENSMUSG00000081176(H3f3a-ps2)	44.7436	-1.06878	0.00709462	0.323204	Down	H3 histone, family 3A, pseudogene 2
ENSMUSG00000051527(Usp29)	28.6427	2.63784	0.00714354	0.32473	Up	ubiquitin specific peptidase 29
ENSMUSG00000029633(Gm5578)	33.7329	-1.33523	0.00718546	0.325932	Down	BRO1 domain and CAAX motif containing pseudogene
ENSMUSG00000074196(Clca4c-ps)	5.41398	3.83912	0.00719414	NA	Up	chloride channel accessory 4C, pseudogene
ENSMUSG00000070661(Rnf186)	224.919	1.18587	0.00722198	0.326288	Up	ring finger protein 186
ENSMUSG00000021090(Lrrc9)	17.9765	1.57046	0.00722432	0.326288	Up	leucine rich repeat containing 9
ENSMUSG00000064016(Gm648)	74.4639	5.16788	0.00724664	0.326595	Up	predicted gene 648
ENSMUSG00000100153(Ppp1ccb)	685.885	-0.479069	0.00732763	0.329144	No	NA
ENSMUSG00000102418(Sh2d1b1)	60.5305	-0.83404	0.00734656	0.329144	No	SH2 domain containing 1B1
ENSMUSG00000102786(Gm38252)	14.0162	2.00006	0.0073501	0.329144	Up	NA
ENSMUSG00000058258(Idi1)	945.024	-0.725477	0.00742808	0.331929	No	isopentenyl-diphosphate delta isomerase
ENSMUSG00000097451(Rian)	616.737	1.72093	0.0075054	0.333994	Up	RNA imprinted and accumulated in nucleus
ENSMUSG00000115801(AC160336.1)	150.765	-0.746104	0.00751076	0.333994	No	NA
ENSMUSG00000040703(Cyp2s1)	662.306	1.49298	0.00752189	0.333994	Up	cytochrome P450, family 2, subfamily s, polypeptide 1
ENSMUSG00000024842(Cabp4)	8.00711	-3.63564	0.00758591	0.335855	Down	calcium binding protein 4
ENSMUSG00000042379(Esm1)	280.94	-0.651263	0.00759571	0.335855	No	endothelial cell-specific molecule 1
ENSMUSG00000102824(Pdcd5-ps)	441.552	-0.472409	0.00762502	0.336444	No	programmed cell death 5, pseudogene
ENSMUSG00000064343(mt-Tq)	20.5805	-1.59731	0.0076598	0.337271	Down	NA
ENSMUSG00000050700(Emilin3)	4.63575	5.54341	0.00775602	NA	Up	elastin microfibril interfacer 3
ENSMUSG00000038751(Ptk6)	37.2188	6.4709	0.00776086	0.341008	Up	PTK6 protein tyrosine kinase 6
ENSMUSG00000028836(Slc30a2)	150.394	1.93732	0.00790303	0.346532	Up	solute carrier family 30 (zinc transporter), member 2
ENSMUSG00000023484(Prph)	19.2447	2.8554	0.00795336	0.348013	Up	peripherin
ENSMUSG00000094256(Rpl21-ps7)	25.4801	-1.77356	0.00809395	0.353129	Down	ribosomal protein L21, pseudogene 7
ENSMUSG00000115785(AC126250.1)	14.9202	-2.62886	0.00810383	0.353129	Down	NA
ENSMUSG00000078451(Ppil6)	210.911	0.697164	0.00822413	0.35672	No	peptidylprolyl isomerase (cyclophilin)-like 6
ENSMUSG00000061527(Krt5)	34.8921	1.05478	0.00822566	0.35672	Up	keratin 5
ENSMUSG00000063179(Pstk)	486.536	-0.394074	0.00823709	0.35672	No	phosphoseryl-tRNA kinase
ENSMUSG00000026018(Ica1l)	103.919	1.35377	0.00827363	0.357238	Up	islet cell autoantigen 1-like
ENSMUSG00000022871(Fetub)	123.758	1.49991	0.00828559	0.357238	Up	fetuin beta
ENSMUSG00000101249(Gm29216)	1034.56	-0.617803	0.00830815	0.357238	No	NA
ENSMUSG00000020437(Myo1g)	444.291	-0.61658	0.00833372	0.357238	No	myosin IG
ENSMUSG00000103098(Gm37559)	58.4122	0.977394	0.0083339	0.357238	No	NA
ENSMUSG00000056418(BC043934)	109.768	0.881213	0.00841272	0.359883	No	cDNA sequence BC043934
ENSMUSG00000046133(C130073F10Rik)	3.96821	5.31051	0.00841306	NA	Up	RIKEN cDNA C130073F10 gene
ENSMUSG00000085250(Gm15234)	9.52839	2.15502	0.00845153	0.36081	Up	predicted gene 15234
ENSMUSG00000091223(Gm8775)	57.0564	-0.827831	0.00847553	0.361102	No	heterogeneous nuclear ribonucleoprotein H2 pseudogene
ENSMUSG00000071041(Impdh2-ps)	1183.13	-0.375546	0.00851958	0.361721	No	inosine monophosphate dehydrogenase 2, pseudogene
ENSMUSG00000115248(Gm49037)	14.1105	-2.35743	0.00852443	0.361721	Down	NA
ENSMUSG00000091639(Gm3756)	281.364	-0.540192	0.00854179	0.361728	No	tubulin, alpha 1B pseudogene
ENSMUSG00000032015(Pou2f3)	26.3268	2.23446	0.00857013	0.3622	Up	POU domain, class 2, transcription factor 3
ENSMUSG00000046818(Ddit4l)	1071.74	-0.796693	0.00865851	0.365202	No	DNA-damage-inducible transcript 4-like
ENSMUSG00000028755(Cda)	875.173	-0.704989	0.00869855	0.366157	No	cytidine deaminase
ENSMUSG00000030554(Synm)	3901.01	-0.533899	0.00871776	0.366233	No	synemin, intermediate filament protein
ENSMUSG00000115100(Gm34934)	91.7708	0.87442	0.00879762	0.368852	No	predicted gene, 34934
ENSMUSG00000050397(Foxl2)	342.041	-0.688963	0.00889877	0.370502	No	forkhead box L2
ENSMUSG00000102187(Gm7897)	36.4374	-2.18993	0.0089093	0.370502	Down	predicted gene 7897
ENSMUSG00000061100(Retnla)	1529.39	-1.53986	0.00891042	0.370502	Down	resistin like alpha
ENSMUSG00000103722(2700078F05Rik)	45.5175	0.968894	0.00891192	0.370502	No	RIKEN cDNA 2700078F05 gene
ENSMUSG00000086711(Gm15482)	55.3043	1.28685	0.00892775	0.370502	Up	predicted gene 15482
ENSMUSG00000031327(Chic1)	1657.39	0.414464	0.00895465	0.370502	No	cysteine-rich hydrophobic domain 1
ENSMUSG00000111686(Rab7-ps1)	457.112	-0.485435	0.00896021	0.370502	No	RAB7, member RAS oncogene family, pseudogene 1
ENSMUSG00000026167(Wnt10a)	9.85416	4.75425	0.00903594	0.372901	Up	wingless-type MMTV integration site family, member 10A
ENSMUSG00000099681(1700052K11Rik)	702.065	-0.594961	0.00908553	0.374	No	RIKEN cDNA 1700052K11 gene
ENSMUSG00000048498(Cd300e)	36.2456	-1.90271	0.0090981	0.374	Down	CD300E molecule
ENSMUSG00000020159(Gabrp)	3784.13	0.6349	0.00915667	0.375673	No	gamma-aminobutyric acid (GABA) A receptor, pi
ENSMUSG00000092471(Cyp21a2-ps)	6.69944	3.42419	0.00919948	0.376548	Up	cytochrome P450, family 21, subfamily a, polypeptide 2 pseudogene
ENSMUSG00000030935(Acsm3)	43.5603	1.71461	0.00921378	0.376548	Up	acyl-CoA synthetase medium-chain family member 3
ENSMUSG00000111421(Gm47643)	3.14259	-5.225	0.00921479	NA	Down	NA
ENSMUSG00000050097(Ces2b)	3069.31	-0.471114	0.00923796	0.376805	No	carboxyesterase 2B
ENSMUSG00000022546(Gpt)	79.2197	-0.815694	0.00929526	0.378409	No	glutamic pyruvic transaminase, soluble
ENSMUSG00000095042(Gm12537)	55.3683	-0.877385	0.00944561	0.382583	No	glyceraldehyde-3-phosphate dehydrogenase pseudogene
ENSMUSG00000096699(Rps19-ps4)	39.1688	-1.11097	0.00945517	0.382583	Down	ribosomal protein S19, pseudogene 4
ENSMUSG00000031367(Ap1s2)	2557.73	-0.633168	0.00946335	0.382583	No	adaptor-related protein complex 1, sigma 2 subunit
ENSMUSG00000044566(Cage1)	159.607	0.589015	0.0094705	0.382583	No	cancer antigen 1
ENSMUSG00000016942(Tmprss6)	2408.25	0.661155	0.00960277	0.38666	No	transmembrane serine protease 6
ENSMUSG00000038301(Snx10)	2494.69	0.565714	0.00960817	0.38666	No	sorting nexin 10
ENSMUSG00000046314(Stxbp6)	679.128	0.839628	0.00970656	0.389874	No	syntaxin binding protein 6 (amisyn)
ENSMUSG00000105388(Rpl36a-ps2)	1270.07	-0.479402	0.00977809	0.391999	No	ribosomal protein L36A, pseudogene 2
ENSMUSG00000078125(Gm10916)	46.3939	-1.12498	0.00989564	0.395323	Down	predicted gene 10916
ENSMUSG00000099843(Gm7160)	136.1	0.565217	0.00989858	0.395323	No	predicted gene 7160
ENSMUSG00000022225(Cma1)	577.066	-0.698154	0.00991837	0.395363	No	chymase 1, mast cell
ENSMUSG00000042414(Prdm14)	14.5045	3.75278	0.00993816	0.395403	Up	PR domain containing 14
ENSMUSG00000073491(Ifi213)	12.0358	-2.34252	0.00997571	0.396149	Down	interferon activated gene 213
ENSMUSG00000094772(Rpl29-ps2)	8.85292	-2.61033	0.0100936	0.400074	Down	ribosomal protein L29, pseudogene 2
ENSMUSG00000047230(Cldn2)	7939.46	1.19125	0.0102553	0.405332	Up	claudin 2
ENSMUSG00000020099(Unc5b)	930.605	1.21469	0.0102647	0.405332	Up	unc-5 netrin receptor B
ENSMUSG00000057440(Mpp7)	1992.3	0.367406	0.010337	0.406799	No	membrane protein, palmitoylated 7 (MAGUK p55 subfamily member 7)
ENSMUSG00000091269(Gm6682)	49.837	-0.846441	0.0103545	0.406799	No	tubulin, alpha 1C pseudogene
ENSMUSG00000052146(Rps10)	157.619	0.704233	0.0103599	0.406799	No	ribosomal protein S10
ENSMUSG00000083892(Gm1848)	23.9327	-1.23276	0.0103927	0.407327	Down	Na K-ATPase beta-3 subunit pseudogene
ENSMUSG00000030470(Csrp3)	3.28424	-5.2882	0.0104494	NA	Down	cysteine and glycine-rich protein 3
ENSMUSG00000008668(Rps18)	7352.96	0.332598	0.0104692	0.409565	No	ribosomal protein S18
ENSMUSG00000111495(Gm5366)	7.38599	-2.79443	0.0105525	0.412057	Down	tubulin, alpha 1A pseudogene
ENSMUSG00000067613(Krt83)	24.235	2.04848	0.0105735	0.412111	Up	keratin 83
ENSMUSG00000038179(Slamf7)	148.84	-1.58323	0.0106837	0.415637	Down	SLAM family member 7
ENSMUSG00000113344(Gm49251)	3.62653	5.18435	0.0107552	NA	Up	NA
ENSMUSG00000083993(Gm14398)	13.8312	-1.63786	0.0107647	0.418015	Down	predicted gene 14398
ENSMUSG00000059430(Actg2)	91347.1	-0.637345	0.0108329	0.418791	No	actin, gamma 2, smooth muscle, enteric
ENSMUSG00000029049(Morn1)	245.295	0.524548	0.0108641	0.418791	No	MORN repeat containing 1
ENSMUSG00000056380(Gpr50)	14.2324	3.9234	0.01087	0.418791	Up	G-protein-coupled receptor 50
ENSMUSG00000100213(Gm28151)	91.0217	0.849796	0.0108713	0.418791	No	NA
ENSMUSG00000090610(Gm3571)	206.801	-0.782221	0.010896	0.418791	No	farnesyl diphosphate synthetase pseudogene
ENSMUSG00000066842(Hmcn1)	450.764	0.520895	0.010904	0.418791	No	hemicentin 1
ENSMUSG00000096150(Ighv1-85)	2.94699	4.89291	0.0109133	NA	Up	immunoglobulin heavy variable 1-85
ENSMUSG00000030909(Anks4b)	13.7395	3.44507	0.0109713	0.420375	Up	ankyrin repeat and sterile alpha motif domain containing 4B
ENSMUSG00000030249(Abcc9)	2953.3	-0.64532	0.0109852	0.420375	No	ATP-binding cassette, sub-family C (CFTR/MRP), member 9
ENSMUSG00000022661(Cd200)	4521.99	0.518591	0.0110504	0.4221	No	CD200 antigen
ENSMUSG00000089960(Ugt1a1)	33.8063	1.65441	0.0110841	0.422623	Up	UDP glucuronosyltransferase 1 family, polypeptide A1
ENSMUSG00000072460(Atp5l-ps1)	6.93638	-2.44353	0.0111502	0.424372	Down	ATP synthase, H+ transporting, mitochondrial F0 complex, subunit G, pseudogene 1
ENSMUSG00000022346(Myc)	804.074	0.376344	0.0111806	0.424763	No	myelocytomatosis oncogene
ENSMUSG00000087192(4930412L05Rik)	5.35933	3.88447	0.0112287	NA	Up	RIKEN cDNA 4930412L05 gene
ENSMUSG00000116679(CT010524.1)	2.52903	-4.89984	0.0112939	NA	Down	NA
ENSMUSG00000052516(Robo2)	1770.01	-0.466046	0.0113731	0.431295	No	roundabout guidance receptor 2
ENSMUSG00000060467(Gm10080)	221.731	-0.576988	0.011409	0.431879	No	predicted gene 10080
ENSMUSG00000078570(1110065P20Rik)	309.362	0.457541	0.0115099	0.433529	No	RIKEN cDNA 1110065P20 gene
ENSMUSG00000022454(Nell2)	24.7909	-1.85409	0.0115558	0.433529	Down	NEL-like 2
ENSMUSG00000059334(Zfp36l3)	330.145	9.02171	0.0115625	0.433529	Up	zinc finger protein 36, C3H type-like 3
ENSMUSG00000070424(Art5)	39.3925	1.8862	0.0115701	0.433529	Up	ADP-ribosyltransferase 5
ENSMUSG00000041608(Entpd3)	1062.51	1.3815	0.0115758	0.433529	Up	ectonucleoside triphosphate diphosphohydrolase 3
ENSMUSG00000099764(Rps10-ps2)	2838.6	-0.418748	0.0115761	0.433529	No	ribosomal protein S10, pseudogene 2
ENSMUSG00000026885(Ttll11)	51.651	0.973715	0.0116528	0.435626	No	tubulin tyrosine ligase-like family, member 11
ENSMUSG00000020701(Tmem132e)	36.2382	2.29581	0.0117734	0.439352	Up	transmembrane protein 132E
ENSMUSG00000078122(F630028O10Rik)	140.395	-0.726837	0.0118102	0.439863	No	RIKEN cDNA F630028O10 gene
ENSMUSG00000052749(Trim30b)	50.9359	-1.03745	0.0118402	0.439863	Down	tripartite motif-containing 30B
ENSMUSG00000055373(Fut9)	7072.75	0.620855	0.0118498	0.439863	No	fucosyltransferase 9
ENSMUSG00000104028(Gm5851)	9.24962	-3.2208	0.0118707	0.439863	Down	ribosomal protein L3 pseudogene
ENSMUSG00000115426(Gm19510)	3.45003	5.1084	0.0118876	NA	Up	predicted gene, 19510
ENSMUSG00000113626(Gm7240)	5.96064	5.90126	0.0120957	0.447413	Up	predicted gene 7240
ENSMUSG00000105928(Gm9256)	18.7758	-2.13262	0.0121554	0.448831	Down	signaling molecule ATTP pseudogene
ENSMUSG00000084772(Gm15473)	3.52784	4.11438	0.01219	NA	Up	predicted gene 15473
ENSMUSG00000090069(E430024P14Rik)	42.2833	0.893555	0.0121902	0.449198	No	RIKEN cDNA E430024P14 gene
ENSMUSG00000095799(Gm8332)	29.8324	2.77915	0.012208	0.449198	Up	eukaryotic translation initiation factor 1A-like 2 pseudogene
ENSMUSG00000107306(Gm42577)	28.1312	1.09518	0.0122439	0.449734	Up	NA
ENSMUSG00000048905(4930539E08Rik)	232.704	1.03717	0.0122946	0.450494	Up	RIKEN cDNA 4930539E08 gene
ENSMUSG00000021200(Asb2)	512.172	-0.542447	0.0123074	0.450494	No	ankyrin repeat and SOCS box-containing 2
ENSMUSG00000062456(Rpl9-ps6)	685.252	-0.365842	0.0124067	0.452912	No	ribosomal protein L9, pseudogene 6
ENSMUSG00000026411(Tmem9)	1205.75	0.369198	0.0124351	0.452912	No	transmembrane protein 9
ENSMUSG00000057580(Gm10012)	15.4156	-1.81383	0.0124403	0.452912	Down	cytochrome c oxidase, subunit VIIc pseudogene
ENSMUSG00000064246(Chil1)	135.527	1.14721	0.0124596	0.452912	Up	chitinase-like 1
ENSMUSG00000030492(Slc7a9)	63.0843	4.47247	0.0124908	0.453267	Up	solute carrier family 7 (cationic amino acid transporter, y+ system), member 9
ENSMUSG00000037490(Slc2a12)	2418.73	-0.639006	0.0127135	0.460552	No	solute carrier family 2 (facilitated glucose transporter), member 12
ENSMUSG00000115160(Gm6532)	13.2108	-1.96156	0.0127863	0.462393	Down	BCL2/adenovirus E1B interacting protein 1, NIP3 pseudogene
ENSMUSG00000084830(Gm14539)	351.912	-0.498329	0.0128119	0.462525	No	upregulated during skeletal muscle growth 5 pseudogene
ENSMUSG00000113606(Gm47441)	14.9628	-1.4822	0.0128506	0.463128	Down	NA
ENSMUSG00000015882(Lcorl)	2742.65	0.362515	0.0128937	0.463887	No	ligand dependent nuclear receptor corepressor-like
ENSMUSG00000016529(Il10)	34.1679	-1.63808	0.0129925	0.466645	Down	interleukin 10
ENSMUSG00000044770(Scml4)	1376.53	1.05157	0.0130222	0.466913	Up	Scm polycomb group protein like 4
ENSMUSG00000090588(Gm9573)	194.064	-1.73449	0.0130651	0.467654	Down	predicted gene 9573
ENSMUSG00000069045(Ddx3y)	82.5224	9.69538	0.0130876	0.467664	Up	DEAD (Asp-Glu-Ala-Asp) box polypeptide 3, Y-linked
ENSMUSG00000047182(Irs3)	27.3547	3.00522	0.0131131	0.467781	Up	insulin receptor substrate 3
ENSMUSG00000106864(Gtf3c2)	1480.08	-0.390678	0.0131795	0.469356	No	general transcription factor IIIC, polypeptide 2, beta
ENSMUSG00000031340(Gabre)	117.701	-0.730182	0.0132042	0.469441	No	gamma-aminobutyric acid (GABA) A receptor, subunit epsilon
ENSMUSG00000036899(Trpv5)	92.4661	0.780721	0.0133484	0.473767	No	transient receptor potential cation channel, subfamily V, member 5
ENSMUSG00000015085(Entpd2)	983.822	1.42896	0.0133863	0.473988	Up	ectonucleoside triphosphate diphosphohydrolase 2
ENSMUSG00000042333(Tnfrsf14)	265.812	0.488486	0.0133997	0.473988	No	tumor necrosis factor receptor superfamily, member 14 (herpesvirus entry mediator)
ENSMUSG00000058050(Gm9234)	29.8671	-1.1964	0.0134463	0.474596	Down	predicted pseudogene 9234
ENSMUSG00000097954(Gm4217)	20.4443	-1.3641	0.0134619	0.474596	Down	glyceraldehyde-3-phosphate dehydrogenase pseudogene
ENSMUSG00000044719(E230025N22Rik)	22.4962	1.18599	0.0135049	0.475065	Up	Riken cDNA E230025N22 gene
ENSMUSG00000080896(Gm14567)	48.2035	-1.67541	0.0135204	0.475065	Down	polymerase (RNA) II (DNA directed) polypeptide K pseudogene
ENSMUSG00000005667(Mthfd2)	632.588	-0.535566	0.0137411	0.482014	No	methylenetetrahydrofolate dehydrogenase (NAD+ dependent), methenyltetrahydrofolate cyclohydrolase
ENSMUSG00000051257(Trap1a)	121.812	6.27708	0.0137759	0.48243	Up	tumor rejection antigen P1A
ENSMUSG00000026819(Slc25a25)	1345.97	0.363645	0.0138435	0.48372	No	solute carrier family 25 (mitochondrial carrier, phosphate carrier), member 25
ENSMUSG00000041660(Bbox1)	11.6746	2.66222	0.0138586	0.48372	Up	butyrobetaine (gamma), 2-oxoglutarate dioxygenase 1 (gamma-butyrobetaine hydroxylase)
ENSMUSG00000018451(6330403K07Rik)	52.1377	1.36158	0.0138903	0.484021	Up	RIKEN cDNA 6330403K07 gene
ENSMUSG00000096946(Fmr1os)	2.59406	-4.93189	0.0139787	NA	Down	fragile X mental retardation syndrome 1, opposite strand
ENSMUSG00000028033(Kcnq5)	106.27	-1.09247	0.0139955	0.486883	Down	potassium voltage-gated channel, subfamily Q, member 5
ENSMUSG00000017697(Ada)	1885.76	0.822299	0.0141684	0.491748	No	adenosine deaminase
ENSMUSG00000055980(Irs1)	2488.9	-0.958056	0.0141821	0.491748	No	insulin receptor substrate 1
ENSMUSG00000054320(Lrrc36)	724.005	0.744432	0.0143622	0.496536	No	leucine rich repeat containing 36
ENSMUSG00000108558(Psg-ps1)	6.6988	5.07289	0.0144063	0.496536	Up	pregnancy specific glycoprotein, pseudogene 1
ENSMUSG00000039196(Orm1)	11.5014	3.99846	0.014413	0.496536	Up	orosomucoid 1
ENSMUSG00000067818(Myl9)	45946.2	-0.346624	0.0144146	0.496536	No	myosin, light polypeptide 9, regulatory
ENSMUSG00000107388(Gm42788)	264.193	-0.453572	0.0144786	0.497926	No	predicted gene 42788
ENSMUSG00000063730(Hsd3b2)	6.12128	5.93915	0.0145974	0.501192	Up	hydroxy-delta-5-steroid dehydrogenase, 3 beta- and steroid delta-isomerase 2
ENSMUSG00000046070(Igfals)	9.039	4.62667	0.0146828	0.502122	Up	insulin-like growth factor binding protein, acid labile subunit
ENSMUSG00000102070(Gm28661)	1331.8	-0.851975	0.0146888	0.502122	No	NA
ENSMUSG00000050234(Gja4)	439.107	1.49879	0.014696	0.502122	Up	gap junction protein, alpha 4
ENSMUSG00000030708(Dnajb13)	10.2911	2.36565	0.0147212	0.502168	Up	DnaJ heat shock protein family (Hsp40) member B13
ENSMUSG00000019986(Ahi1)	813.444	-0.395074	0.0147696	0.503003	No	Abelson helper integration site 1
ENSMUSG00000113789(Gm47322)	36.3524	-1.03249	0.0148634	0.505381	Down	NA
ENSMUSG00000037157(Il22ra1)	47.0606	1.23539	0.0150509	0.510931	Up	interleukin 22 receptor, alpha 1
ENSMUSG00000073633(Fbxo36)	265.582	0.550636	0.015118	0.510971	No	F-box protein 36
ENSMUSG00000030847(Bag3)	3136.12	-0.49169	0.0151551	0.510971	No	BCL2-associated athanogene 3
ENSMUSG00000073514(Dok6)	7.50431	2.32955	0.0151835	0.510971	Up	docking protein 6
ENSMUSG00000082935(Gm7658)	761.751	-0.4257	0.0151972	0.510971	No	eukaryotic translation initiation factor 3, subunit M pseudogene
ENSMUSG00000015852(Fcrls)	1274.71	-0.786156	0.0152131	0.510971	No	Fc receptor-like S, scavenger receptor
ENSMUSG00000085627(Gm11222)	7.10998	-2.22342	0.0152137	0.510971	Down	ribosomal protein L7-like 1 pseudogene
ENSMUSG00000051048(P4ha3)	907.733	0.91313	0.0152221	0.510971	No	procollagen-proline, 2-oxoglutarate 4-dioxygenase (proline 4-hydroxylase), alpha polypeptide III
ENSMUSG00000086748(Gm13261)	3.12049	4.96312	0.015273	NA	Up	predicted gene 13261
ENSMUSG00000022449(Adamts20)	7.86695	2.94258	0.015409	0.516422	Up	a disintegrin-like and metallopeptidase (reprolysin type) with thrombospondin type 1 motif, 20
ENSMUSG00000102496(Gm36989)	183.636	0.57228	0.0155613	0.52061	No	NA
ENSMUSG00000096337(Gm13694)	16.0424	-1.58686	0.0155834	0.52061	Down	CWC22 spliceosome-associated protein homolog pseudogene
ENSMUSG00000113302(Gm32219)	157.014	1.69823	0.0156462	0.521879	Up	predicted gene, 32219
ENSMUSG00000066270(Gm10157)	92.121	-0.66144	0.0156838	0.522306	No	predicted gene 10157
ENSMUSG00000092035(Peg10)	5513.87	2.59305	0.0157645	0.524159	Up	paternally expressed 10
ENSMUSG00000061104(Sap18b)	643.87	-0.445961	0.0157893	0.524159	No	Sin3-associated polypeptide 18B
ENSMUSG00000051000(Fam160a1)	546.562	0.337329	0.0158646	0.525829	No	family with sequence similarity 160, member A1
ENSMUSG00000030854(Ptpn5)	1689.6	-0.798829	0.0160552	0.53131	No	protein tyrosine phosphatase, non-receptor type 5
ENSMUSG00000091363(Gm7701)	31.6559	1.06971	0.0162132	0.535699	Up	PRP19/PSO4 pre-mRNA processing factor 19 homolog pseudogene
ENSMUSG00000086324(Gm15564)	5257.4	0.614485	0.016246	0.53594	No	predicted gene 15564
ENSMUSG00000098816(Gm27786)	5.35765	5.74686	0.0163908	NA	Up	NA
ENSMUSG00000001473(Tubb6)	5788.57	-0.47156	0.0164095	0.540322	No	tubulin, beta 6 class V
ENSMUSG00000072553(Gm525)	6.76252	2.39612	0.0164302	0.540322	Up	predicted gene 525
ENSMUSG00000097296(Gm26532)	860.087	1.0406	0.016477	0.541016	Up	NA
ENSMUSG00000025959(Klf7)	3705.46	0.285754	0.0165698	0.541914	No	Kruppel-like factor 7 (ubiquitous)
ENSMUSG00000112895(Gm47567)	17.5967	-1.61703	0.0165769	0.541914	Down	NA
ENSMUSG00000072235(Tuba1a)	5170.97	-0.303143	0.0165816	0.541914	No	tubulin, alpha 1A
ENSMUSG00000011148(Adssl1)	335.372	-0.477683	0.0166269	0.542553	No	adenylosuccinate synthetase like 1
ENSMUSG00000041237(Pklr)	141.701	2.0519	0.0166874	0.543685	Up	pyruvate kinase liver and red blood cell
ENSMUSG00000079625(Tm4sf19)	17.8802	-1.31996	0.0167301	0.544233	Down	transmembrane 4 L six family member 19
ENSMUSG00000036813(Entpd8)	285.976	1.1715	0.0167656	0.544546	Up	ectonucleoside triphosphate diphosphohydrolase 8
ENSMUSG00000026304(Rab17)	200.111	0.850211	0.0168308	0.545822	No	RAB17, member RAS oncogene family
ENSMUSG00000053411(Cbx7)	631.158	1.12314	0.016999	0.548656	Up	chromobox 7
ENSMUSG00000036109(Mbnl3)	565.043	0.73381	0.017001	0.548656	No	muscleblind like splicing factor 3
ENSMUSG00000033533(Acsm1)	13.4628	4.19397	0.0170023	0.548656	Up	acyl-CoA synthetase medium-chain family member 1
ENSMUSG00000081665(Gm15922)	48.8374	-0.929353	0.0170225	0.548656	No	NA
ENSMUSG00000084230(Gm14388)	79.4719	-0.645004	0.0170843	0.549807	No	acid phosphatase 1 pseudogene
ENSMUSG00000054855(Rnd1)	324.889	1.11625	0.0172102	0.553011	Up	Rho family GTPase 1
ENSMUSG00000022766(Serpind1)	32.9532	2.37137	0.0172563	0.553648	Up	serine (or cysteine) peptidase inhibitor, clade D, member 1
ENSMUSG00000101279(Gm18342)	70.0379	-1.20315	0.0175135	0.561044	Down	Sp140 nuclear body protein pseudogene
ENSMUSG00000094134(Ighv5-15)	8.07551	-3.01995	0.0176454	0.56441	Down	immunoglobulin heavy variable 5-15
ENSMUSG00000106251(Gm42658)	112.053	0.64349	0.0178369	0.56967	No	NA
ENSMUSG00000081557(Gm5697)	6.65326	-2.43329	0.0178756	0.570043	Down	RNA polymerase II associated protein 3 pseudogene
ENSMUSG00000026180(Cxcr2)	335.197	3.13154	0.0179199	0.5704	Up	chemokine (C-X-C motif) receptor 2
ENSMUSG00000081485(Gm12338)	1173.09	-0.497934	0.017941	0.5704	No	cytochrome c oxidase, subunit VIIc pseudogene
ENSMUSG00000038402(Foxf2)	6.16976	5.95062	0.0180177	0.571972	Up	forkhead box F2
ENSMUSG00000062421(Arf2)	4050.27	0.744238	0.0181073	0.573951	No	ADP-ribosylation factor 2
ENSMUSG00000017144(Rnd3)	7062.03	0.852309	0.0181478	0.574371	No	Rho family GTPase 3
ENSMUSG00000046487(Mospd4)	21.6761	1.46867	0.0182424	0.576498	Up	motile sperm domain containing 4
ENSMUSG00000091594(Gm17067)	5.98808	5.91176	0.0183627	0.578262	Up	predicted gene 17067
ENSMUSG00000001228(Uhrf1)	985.249	-0.633178	0.0183809	0.578262	No	ubiquitin-like, containing PHD and RING finger domains, 1
ENSMUSG00000090214(Gm15657)	86.9024	0.924086	0.0184068	0.578262	No	NA
ENSMUSG00000051278(Zgrf1)	323.409	0.813336	0.0184152	0.578262	No	zinc finger, GRF-type containing 1
ENSMUSG00000108484(Gm18537)	27.8071	-1.05439	0.0184356	0.578262	Down	DENN/MADD domain containing 4C pseudogene
ENSMUSG00000078566(Bnip3)	3396.69	0.324483	0.0184926	0.579188	No	BCL2/adenovirus E1B interacting protein 3
ENSMUSG00000081068(Gm12804)	3.46901	-4.33572	0.0185061	NA	Down	microfibrillar-associated protein 1B pseudogene
ENSMUSG00000038843(Gcnt1)	2254.36	0.572491	0.0185722	0.580067	No	glucosaminyl (N-acetyl) transferase 1, core 2
ENSMUSG00000099632(2900093K20Rik)	54.0923	0.853485	0.0185758	0.580067	No	RIKEN cDNA 2900093K20 gene
ENSMUSG00000025665(Rps6ka6)	242.641	2.60988	0.0186505	0.581536	Up	ribosomal protein S6 kinase polypeptide 6
ENSMUSG00000018830(Myh11)	63464.6	-0.425188	0.0186967	0.582113	No	myosin, heavy polypeptide 11, smooth muscle
ENSMUSG00000113948(Rpl17-ps3)	2384.85	-0.436894	0.0188499	0.586017	No	ribosomal protein L17, pseudogene 3
ENSMUSG00000035919(Bbs9)	461.815	0.369082	0.0189912	0.58954	No	Bardet-Biedl syndrome 9 (human)
ENSMUSG00000074796(Slc4a11)	312.689	-0.646933	0.0191421	0.593146	No	solute carrier family 4, sodium bicarbonate transporter-like, member 11
ENSMUSG00000083179(Gm12693)	86.6757	-0.749143	0.0191637	0.593146	No	predicted gene 12693
ENSMUSG00000097391(Mirg)	30.9328	2.26469	0.0191988	0.593357	Up	miRNA containing gene
ENSMUSG00000094326(Gm10045)	13.3963	-1.48441	0.0192313	0.593491	Down	predicted pseudogene 10045
ENSMUSG00000096883(Shisa8)	5.39852	5.75777	0.0192552	NA	Up	shisa family member 8
ENSMUSG00000031881(Cdh16)	234.062	0.709018	0.019301	0.594737	No	cadherin 16
ENSMUSG00000097337(Gm26606)	41.5441	0.956523	0.0193282	0.594737	No	predicted gene, 26606
ENSMUSG00000106802(Gm42885)	4.15123	-3.71182	0.0194331	NA	Down	NA
ENSMUSG00000026443(Lrrn2)	210.148	-0.669563	0.0194702	0.597492	No	leucine rich repeat protein 2, neuronal
ENSMUSG00000076525(Igkv1-99)	9.27024	4.67123	0.0194745	0.597492	Up	immunoglobulin kappa variable 1-99
ENSMUSG00000079277(Hoxd3)	51.4683	-0.867171	0.0195211	0.59805	No	homeobox D3
ENSMUSG00000105373(Gm42429)	32.1424	-1.0572	0.019562	0.598433	Down	NA
ENSMUSG00000090066(1110002E22Rik)	50.317	-2.22818	0.0196056	0.598896	Down	RIKEN cDNA 1110002E22 gene
ENSMUSG00000090264(Eif4ebp3)	30.7276	1.20427	0.0198374	0.605097	Up	eukaryotic translation initiation factor 4E binding protein 3
ENSMUSG00000043068(Fam89a)	91.4632	1.50848	0.0200203	0.609794	Up	family with sequence similarity 89, member A
ENSMUSG00000101523(Gm10031)	1746.57	-0.691317	0.0201832	0.613021	No	predicted pseudogene 10031
ENSMUSG00000013701(Timm23)	1665	0.341632	0.0201845	0.613021	No	translocase of inner mitochondrial membrane 23
ENSMUSG00000043430(Psapl1)	26.3253	-1.31519	0.0202277	0.613448	Down	prosaposin-like 1
ENSMUSG00000070797(Psg27)	15.0304	3.85873	0.0202863	0.61434	Up	pregnancy-specific glycoprotein 27
ENSMUSG00000082765(Gm14411)	2.81122	-4.01918	0.0202954	NA	Down	predicted gene 14411
ENSMUSG00000109564(Muc16)	226.163	0.829431	0.0204053	0.615879	No	mucin 16
ENSMUSG00000079845(Xlr4a)	19.0491	2.12884	0.0204225	0.615879	Up	X-linked lymphocyte-regulated 4A
ENSMUSG00000025964(Adam23)	153.16	3.22528	0.0204249	0.615879	Up	a disintegrin and metallopeptidase domain 23
ENSMUSG00000110057(Gm2225)	187.471	-0.650685	0.0205769	0.619575	No	predicted gene 2225
ENSMUSG00000031119(Gpc4)	1534.7	-0.381227	0.0206659	0.621364	No	glypican 4
ENSMUSG00000003541(Ier3)	13479.5	0.463093	0.0208783	0.626157	No	immediate early response 3
ENSMUSG00000006403(Adamts4)	6393.92	-0.876402	0.0208848	0.626157	No	a disintegrin-like and metallopeptidase (reprolysin type) with thrombospondin type 1 motif, 4
ENSMUSG00000006014(Prg4)	105.068	1.66873	0.0209339	0.626735	Up	proteoglycan 4 (megakaryocyte stimulating factor, articular superficial zone protein)
ENSMUSG00000086743(Hnrnpa1l2-ps)	9.91493	-1.71264	0.0209687	0.626886	Down	heterogeneous nuclear ribonucleoprotein A1-like 2, pseudogene
ENSMUSG00000023031(Cela1)	297.491	-0.51768	0.0210595	0.628709	No	chymotrypsin-like elastase family, member 1
ENSMUSG00000110342(Gm45263)	2.33298	4.54819	0.0210866	NA	Up	NA
ENSMUSG00000097970(Gm27028)	47.8571	0.83863	0.0211358	0.630091	No	NA
ENSMUSG00000001700(Gramd3)	2497.23	0.504432	0.0212445	0.632438	No	GRAM domain containing 3
ENSMUSG00000029772(Ahcyl2)	12374.5	0.339154	0.0213255	0.633951	No	S-adenosylhomocysteine hydrolase-like 2
ENSMUSG00000073409(H2-Q6)	1142.11	-0.728068	0.0213957	0.635142	No	histocompatibility 2, Q region locus 6
ENSMUSG00000021950(Anxa8)	2138.07	1.19057	0.0215411	0.638556	Up	annexin A8
ENSMUSG00000018604(Tbx3)	1952.17	-0.863948	0.0216717	0.641524	No	T-box 3
ENSMUSG00000078498(Zfp988)	29.5237	1.48124	0.0217254	0.642096	Up	zinc finger protein 988
ENSMUSG00000047631(Apof)	6.21683	-2.56994	0.0217589	0.642096	Down	apolipoprotein F
ENSMUSG00000026579(F5)	15075.9	0.666726	0.0218069	0.642096	No	coagulation factor V
ENSMUSG00000027405(Nop56)	3197.25	-0.324924	0.0218179	0.642096	No	NOP56 ribonucleoprotein
ENSMUSG00000025666(Tmem47)	1969.86	-0.5419	0.0218812	0.642096	No	transmembrane protein 47
ENSMUSG00000056836(Gm6851)	112.92	-0.870919	0.0218964	0.642096	No	predicted pseudogene 6851
ENSMUSG00000086266(Igf2os)	31.2136	5.51694	0.0219045	0.642096	Up	insulin-like growth factor 2, opposite strand
ENSMUSG00000106651(Gm42608)	23.7176	-1.66345	0.0219954	0.643862	Down	NA
ENSMUSG00000086765(Gm11827)	103.94	1.68435	0.0220484	0.644025	Up	predicted gene 11827
ENSMUSG00000066760(Psg16)	6.08013	5.93398	0.0220622	0.644025	Up	pregnancy specific glycoprotein 16
ENSMUSG00000053093(Myh7)	5.33067	-3.00751	0.0220909	NA	Down	myosin, heavy polypeptide 7, cardiac muscle, beta
ENSMUSG00000031906(Smpd3)	2185.87	0.5181	0.0222055	0.6464	No	sphingomyelin phosphodiesterase 3, neutral
ENSMUSG00000104943(Gm42868)	49.3986	1.12607	0.0222476	0.6464	Up	NA
ENSMUSG00000060572(Mfap2)	476.639	0.474812	0.0222512	0.6464	No	microfibrillar-associated protein 2
ENSMUSG00000021579(Lrrc14b)	11.0986	1.98187	0.0222664	0.6464	Up	leucine rich repeat containing 14B
ENSMUSG00000085184(4933439K11Rik)	57.5865	1.28972	0.0223053	0.64664	Up	RIKEN cDNA 4933439K11 gene
ENSMUSG00000025582(Nptx1)	134.163	-1.50824	0.0223579	0.647272	Down	neuronal pentraxin 1
ENSMUSG00000074213(Gm10642)	13.364	1.74862	0.0224878	0.64859	Up	predicted gene 10642
ENSMUSG00000073421(H2-Ab1)	2258.98	-0.595106	0.0224927	0.64859	No	histocompatibility 2, class II antigen A, beta 1
ENSMUSG00000079884(Gm10698)	1131.33	-0.382416	0.0224959	0.64859	No	predicted gene 10698
ENSMUSG00000039760(Il22ra2)	8.90403	4.69088	0.0225565	0.64917	Up	interleukin 22 receptor, alpha 2
ENSMUSG00000012889(Podnl1)	16.4825	-1.32465	0.0225777	0.64917	Down	podocan-like 1
ENSMUSG00000016150(Tenm1)	63.2288	0.853085	0.0227701	0.652013	No	teneurin transmembrane protein 1
ENSMUSG00000054520(Sh3bp2)	2607.84	-0.443969	0.0227837	0.652013	No	SH3-domain binding protein 2
ENSMUSG00000060459(Kng2)	2111.02	0.394901	0.022797	0.652013	No	kininogen 2
ENSMUSG00000060550(H2-Q7)	547.985	-0.760234	0.0228005	0.652013	No	histocompatibility 2, Q region locus 7
ENSMUSG00000036995(Asap3)	245.604	0.761106	0.0228453	0.65241	No	ArfGAP with SH3 domain, ankyrin repeat and PH domain 3
ENSMUSG00000033585(Ndn)	323.986	-0.626462	0.0229187	0.653618	No	necdin
ENSMUSG00000104346(Pcdhga3)	49.6467	-0.852753	0.0230093	0.655314	No	protocadherin gamma subfamily A, 3
ENSMUSG00000044694(2010007H06Rik)	95.5994	0.621001	0.0230669	0.656067	No	NA
ENSMUSG00000106930(Gm6450)	12.5759	-2.18402	0.0230983	0.656074	Down	ribosomal protein L9 pseudogene
ENSMUSG00000055963(Triqk)	439.276	0.562503	0.023283	0.659462	No	triple QxxK/R motif containing
ENSMUSG00000051316(Taf7)	550.96	0.357203	0.023287	0.659462	No	TATA-box binding protein associated factor 7
ENSMUSG00000038816(Ctnnal1)	3710.63	0.35969	0.0233116	0.659462	No	catenin (cadherin associated protein), alpha-like 1
ENSMUSG00000075514(Gm13375)	67.3578	0.738448	0.0234833	0.661962	No	predicted gene 13375
ENSMUSG00000048709(Gm8666)	279.086	0.451245	0.0234886	0.661962	No	predicted gene 8666
ENSMUSG00000056973(Ces1d)	157.198	0.772736	0.0234944	0.661962	No	carboxylesterase 1D
ENSMUSG00000073700(Klhl21)	1902.56	-0.434243	0.0235285	0.662037	No	kelch-like 21
ENSMUSG00000021983(Atp8a2)	85.5954	0.756276	0.0236777	0.665347	No	ATPase, aminophospholipid transporter-like, class I, type 8A, member 2
ENSMUSG00000007850(Hnrnph1)	20025.4	-0.245978	0.023714	0.665479	No	heterogeneous nuclear ribonucleoprotein H1
ENSMUSG00000102758(Naaladl2)	1140.41	0.517051	0.0237519	0.665653	No	N-acetylated alpha-linked acidic dipeptidase-like 2
ENSMUSG00000028023(Pitx2)	13.7187	4.2763	0.0240115	0.672035	Up	paired-like homeodomain transcription factor 2
ENSMUSG00000042515(Mum1l1)	72.2009	0.658611	0.024066	0.672666	No	melanoma associated antigen (mutated) 1-like 1
ENSMUSG00000006445(Epha2)	1457.69	0.588039	0.0241109	0.673025	No	Eph receptor A2
ENSMUSG00000052301(Doc2a)	2.37656	4.58185	0.024133	NA	Up	double C2, alpha
ENSMUSG00000042976(9930038B18Rik)	42.3499	0.830942	0.0242372	0.675655	No	RIKEN cDNA 9930038B18 gene
ENSMUSG00000092500(Gm20400)	265.779	-0.533663	0.0242716	0.675721	No	NA
ENSMUSG00000060212(Pcnx2)	93.0663	0.846032	0.0243455	0.676882	No	pecanex homolog 2
ENSMUSG00000102419(Gm36940)	34.5453	1.09734	0.0244295	0.677662	Up	NA
ENSMUSG00000059042(Klk1b9)	17.1027	-2.54231	0.0244455	0.677662	Down	kallikrein 1-related peptidase b9
ENSMUSG00000034173(Zbed5)	252.323	-0.46346	0.0244762	0.677662	No	zinc finger, BED type containing 5
ENSMUSG00000029452(Tmem116)	64.9276	1.21901	0.0245023	0.677662	Up	transmembrane protein 116
ENSMUSG00000096171(Gm8055)	3.39714	-3.36492	0.0245241	NA	Down	glyceraldehyde-3-phosphate dehydrogenase pseudogene
ENSMUSG00000031328(Flna)	112165	-0.47795	0.0245845	0.677928	No	filamin, alpha
ENSMUSG00000026360(Rgs2)	2945.4	-1.09399	0.0246079	0.677928	Down	regulator of G-protein signaling 2
ENSMUSG00000026548(Slamf9)	534.639	-1.1216	0.0246086	0.677928	Down	SLAM family member 9
ENSMUSG00000009654(Oit3)	48.0039	1.84572	0.0246619	0.678232	Up	oncoprotein induced transcript 3
ENSMUSG00000033737(Fndc3c1)	76.5084	4.63688	0.0246841	0.678232	Up	fibronectin type III domain containing 3C1
ENSMUSG00000031932(Gpr83)	175.468	-1.05143	0.0247495	0.679143	Down	G protein-coupled receptor 83
ENSMUSG00000086844(B230206H07Rik)	10.6709	2.11574	0.0248932	0.682198	Up	RIKEN cDNA B230206H07 gene
ENSMUSG00000028464(Tpm2)	24226.3	-0.2857	0.0250748	0.684708	No	tropomyosin 2, beta
ENSMUSG00000105264(Gm42716)	78.2839	0.954951	0.0250907	0.684708	No	NA
ENSMUSG00000081490(Gm11830)	6.82853	5.1011	0.0250919	0.684708	Up	predicted gene 11830
ENSMUSG00000040432(Ltb4r2)	84.5677	0.677065	0.025115	0.684708	No	leukotriene B4 receptor 2
ENSMUSG00000045094(Arhgef37)	233.115	1.42706	0.0251947	0.685993	Up	Rho guanine nucleotide exchange factor (GEF) 37
ENSMUSG00000080223(Gm13768)	6.05373	-2.23714	0.0252425	0.686406	Down	protein tyrosine phosphatase, receptor type, J pseudogene
ENSMUSG00000066800(Rnasel)	3712.14	0.283734	0.0253207	0.68702	No	ribonuclease L (2', 5'-oligoisoadenylate synthetase-dependent)
ENSMUSG00000026288(Inpp5d)	3017.04	-0.299845	0.0253303	0.68702	No	inositol polyphosphate-5-phosphatase D
ENSMUSG00000094504(Gm5294)	78.9273	0.947435	0.0254018	0.688071	No	predicted gene 5294
ENSMUSG00000083041(Gmfg-ps)	7.26037	-2.35919	0.0254706	0.689049	Down	glia maturation factor, gamma, pseudogene
ENSMUSG00000069170(Adgrv1)	90.3394	0.611277	0.0255254	0.689645	No	adhesion G protein-coupled receptor V1
ENSMUSG00000029054(Gabrd)	8.84049	2.71662	0.0255861	0.690398	Up	gamma-aminobutyric acid (GABA) A receptor, subunit delta
ENSMUSG00000021806(Nid2)	1017.03	0.352386	0.0257377	0.693167	No	nidogen 2
ENSMUSG00000077506(Scarna9)	9.88541	1.81042	0.0257678	0.693167	Up	small Cajal body-specific RNA 9
ENSMUSG00000109279(Gm45220)	113.218	0.759807	0.0257875	0.693167	No	NA
ENSMUSG00000037681(Esyt3)	831.758	0.489729	0.0259349	0.696241	No	extended synaptotagmin-like protein 3
ENSMUSG00000071226(Cecr2)	203.581	0.913104	0.0259973	0.696993	No	CECR2, histone acetyl-lysine reader
ENSMUSG00000022479(Vdr)	2250.95	1.22579	0.0260292	0.696993	Up	vitamin D (1,25-dihydroxyvitamin D3) receptor
ENSMUSG00000107788(Gm6266)	5.4606	-2.28895	0.0260597	NA	Down	ribosomal protein S2 pseudogene
ENSMUSG00000051832(E230016K23Rik)	177.035	1.35553	0.0261084	0.698227	Up	RIKEN cDNA E230016K23 gene
ENSMUSG00000021720(Rnf180)	2313.3	0.476034	0.026151	0.698477	No	ring finger protein 180
ENSMUSG00000049950(Rpp38)	353.415	-0.387664	0.0262065	0.698599	No	ribonuclease P/MRP 38 subunit
ENSMUSG00000019122(Ccl9)	3712.91	-0.919808	0.0262219	0.698599	No	chemokine (C-C motif) ligand 9
ENSMUSG00000032715(Trib3)	428.617	-0.597251	0.0263022	0.69985	No	tribbles pseudokinase 3
ENSMUSG00000081611(Gm13651)	12.3333	-1.79594	0.0263757	0.70092	Down	phosphoribosyl pyrophosphate synthetase-associated protein 2 pseudogene
ENSMUSG00000007080(Pole)	346.434	-0.773637	0.0264154	0.70108	No	polymerase (DNA directed), epsilon
ENSMUSG00000114152(Gm5374)	2.71942	-3.94507	0.0264313	NA	Down	Rho-associated coiled-coil containing protein kinase 1 pseudogene
ENSMUSG00000050808(Muc15)	16.8863	1.32134	0.0264483	0.70108	Up	mucin 15
ENSMUSG00000052922(Bpi)	3.99711	-3.66387	0.0266128	NA	Down	bactericidal permeablility increasing protein
ENSMUSG00000070690(5830473C10Rik)	2.35686	4.56208	0.0267183	NA	Up	RIKEN cDNA 5830473C10 gene
ENSMUSG00000081739(Mdm4-ps)	4.24013	-2.98485	0.0268058	NA	Down	transformed mouse 3T3 cell double minute 4, pseudogene
ENSMUSG00000034265(Zdhhc14)	804.81	-0.472248	0.0268617	0.710503	No	zinc finger, DHHC domain containing 14
ENSMUSG00000026726(Cubn)	217.386	1.39612	0.0268713	0.710503	Up	cubilin (intrinsic factor-cobalamin receptor)
ENSMUSG00000041261(Car8)	46.3802	1.11149	0.0269264	0.711065	Up	carbonic anhydrase 8
ENSMUSG00000092171(4833427F10Rik)	86.5173	0.91205	0.0269839	0.711693	No	RIKEN cDNA 4833427F10 gene
ENSMUSG00000037315(Jade3)	1123.94	0.531589	0.0271049	0.713988	No	jade family PHD finger 3
ENSMUSG00000114217(Gm7054)	10.5055	-1.61611	0.0271781	0.715021	Down	establishment of cohesion 1 homolog 1 pseudogene
ENSMUSG00000097191(5730422E09Rik)	21.8939	1.94851	0.0272155	0.715111	Up	RIKEN cDNA 5730422E09 gene
ENSMUSG00000033849(B3galt2)	24.2802	3.3224	0.027267	0.715572	Up	UDP-Gal:betaGlcNAc beta 1,3-galactosyltransferase, polypeptide 2
ENSMUSG00000094029(Ighv3-3)	2.31706	4.53942	0.027383	NA	Up	immunoglobulin heavy variable V3-3
ENSMUSG00000021379(Id4)	633.147	-0.700436	0.0273852	0.71778	No	inhibitor of DNA binding 4
ENSMUSG00000111547(Gm48069)	23.1854	1.43603	0.0274346	0.71818	Up	NA
ENSMUSG00000028801(Stpg1)	24.1717	1.39857	0.0275949	0.721479	Up	sperm tail PG rich repeat containing 1
ENSMUSG00000040896(Kcnd3)	443.417	-1.07726	0.0277275	0.723801	Down	potassium voltage-gated channel, Shal-related family, member 3
ENSMUSG00000001095(Slc13a2)	102.987	0.865148	0.0277525	0.723801	No	solute carrier family 13 (sodium-dependent dicarboxylate transporter), member 2
ENSMUSG00000040078(Ptges3-ps)	2425.69	-0.458444	0.0278121	0.724456	No	prostaglandin E synthase 3, pseudogene
ENSMUSG00000068141(Gm10232)	207.73	-0.535639	0.0278865	0.725039	No	predicted pseudogene 10232
ENSMUSG00000015950(Ncf1)	1224.78	-0.380986	0.0279033	0.725039	No	neutrophil cytosolic factor 1
ENSMUSG00000081467(Gm13337)	2.14397	4.42886	0.0280257	NA	Up	3-phosphoglycerate dehydrogenase pseudogene
ENSMUSG00000081540(Gm12538)	13.6657	-1.69215	0.0280348	0.727556	Down	predicted gene 12538
ENSMUSG00000021250(Fos)	7741.6	0.915789	0.0281255	0.72901	No	FBJ osteosarcoma oncogene
ENSMUSG00000026179(Pnkd)	577.028	0.344263	0.0281894	0.729769	No	paroxysmal nonkinesiogenic dyskinesia
ENSMUSG00000107927(Gm44090)	31.5524	-1.12996	0.028359	0.731958	Down	NA
ENSMUSG00000052557(Gan)	1928.85	-0.431565	0.0283685	0.731958	No	giant axonal neuropathy
ENSMUSG00000036356(Csgalnact1)	1243.19	-0.407778	0.0283783	0.731958	No	chondroitin sulfate N-acetylgalactosaminyltransferase 1
ENSMUSG00000022332(Khdrbs3)	860.864	-0.392319	0.0284709	0.733447	No	KH domain containing, RNA binding, signal transduction associated 3
ENSMUSG00000039092(Sptlc3)	2.48489	4.64746	0.0286178	NA	Up	serine palmitoyltransferase, long chain base subunit 3
ENSMUSG00000103115(Gm37584)	40.9286	0.787348	0.0286304	0.734274	No	NA
ENSMUSG00000027070(Lrp2)	650.397	2.56489	0.0286706	0.734274	Up	low density lipoprotein receptor-related protein 2
ENSMUSG00000045545(Krt14)	187.752	2.81127	0.0286815	0.734274	Up	keratin 14
ENSMUSG00000108030(9530062K07Rik)	60.4417	0.791086	0.0286841	0.734274	No	RIKEN cDNA 9530062K07 gene
ENSMUSG00000057666(Gapdh)	636.293	0.428947	0.0286994	0.734274	No	glyceraldehyde-3-phosphate dehydrogenase
ENSMUSG00000079427(Mthfsl)	358.281	-0.5076	0.0287123	0.734274	No	5, 10-methenyltetrahydrofolate synthetase-like
ENSMUSG00000111283(E230034D01Rik)	8.67469	-2.68862	0.0287872	0.735297	Down	RIKEN cDNA E230034D01 gene
ENSMUSG00000081833(Gm13669)	25.4658	-1.11516	0.0288418	0.735798	Down	predicted gene 13669
ENSMUSG00000030247(Kcnj8)	2016.51	-0.783872	0.0293842	0.748727	No	potassium inwardly-rectifying channel, subfamily J, member 8
ENSMUSG00000021278(Amn)	121.541	0.634431	0.0295241	0.751382	No	amnionless
ENSMUSG00000040498(Igsf23)	9.79202	3.80394	0.0296464	0.751913	Up	immunoglobulin superfamily, member 23
ENSMUSG00000080848(Gm9385)	278.346	-0.487364	0.0296466	0.751913	No	predicted pseudogene 9385
ENSMUSG00000026202(Tuba4a)	4117.85	-0.506442	0.0296521	0.751913	No	tubulin, alpha 4A
ENSMUSG00000020048(Hsp90b1)	33539.9	-0.334334	0.0297112	0.752506	No	heat shock protein 90, beta (Grp94), member 1
ENSMUSG00000027454(Gins1)	216.154	-0.631909	0.0297486	0.752546	No	GINS complex subunit 1 (Psf1 homolog)
ENSMUSG00000113113(Gm2614)	39.8893	-0.942579	0.0298913	0.754316	No	predicted gene 2614
ENSMUSG00000103067(Gm30414)	548.456	-0.539686	0.0299038	0.754316	No	predicted gene, 30414
ENSMUSG00000020614(Fam20a)	874.479	-0.344773	0.0299261	0.754316	No	family with sequence similarity 20, member A
ENSMUSG00000080885(Rpl10-ps6)	66.1269	-0.72854	0.0299803	0.754484	No	ribosomal protein L10, pseudogene 6
ENSMUSG00000006313(Upk1a)	351.559	-1.51653	0.0300044	0.754484	Down	uroplakin 1A
ENSMUSG00000024500(Ppp2r2b)	189.218	-1.52834	0.0300541	0.754831	Down	protein phosphatase 2, regulatory subunit B, beta
ENSMUSG00000112693(Gm5512)	34.5635	-1.02604	0.0301622	0.755701	Down	required for meiotic nuclear division 1 pseudogene
ENSMUSG00000091876(Gm3851)	4.54687	-2.66657	0.0301926	NA	Down	High mobility group protein 1 (HMG-1) (Amphoterin) (Heparin-binding protein p30)
ENSMUSG00000020256(Aldh1l2)	268.028	-0.46041	0.0302017	0.755701	No	aldehyde dehydrogenase 1 family, member L2
ENSMUSG00000020333(Acsl6)	127.091	-0.748566	0.0302076	0.755701	No	acyl-CoA synthetase long-chain family member 6
ENSMUSG00000113610(Gm47132)	19.4319	1.64809	0.0302323	0.755701	Up	NA
ENSMUSG00000091230(Gm6970)	2.04466	-4.58849	0.0302976	NA	Down	histone cluster 1, H1b pseudogene
ENSMUSG00000110325(Gm45293)	13.4865	1.37796	0.0303268	0.757162	Up	NA
ENSMUSG00000110626(Gm45805)	4.78793	5.58418	0.0305542	NA	Up	NA
ENSMUSG00000082884(Gm13339)	7.82172	-2.29422	0.0306238	0.763671	Down	NA
ENSMUSG00000083754(Gm7803)	19.5694	-1.3419	0.0307249	0.764687	Down	heterogeneous nuclear ribonucleoprotein F pseudogene
ENSMUSG00000022180(Slc7a8)	2618.31	-0.69857	0.0307372	0.764687	No	solute carrier family 7 (cationic amino acid transporter, y+ system), member 8
ENSMUSG00000034275(Igsf9b)	3235.77	-0.457103	0.0307878	0.765043	No	immunoglobulin superfamily, member 9B
ENSMUSG00000102748(Pcdhgb2)	180.428	0.444928	0.0310021	0.769104	No	protocadherin gamma subfamily B, 2
ENSMUSG00000022383(Ppara)	39.9802	1.09101	0.0310244	0.769104	Up	peroxisome proliferator activated receptor alpha
ENSMUSG00000111613(Gm4977)	8.25032	-1.81831	0.0311029	0.770144	Down	eukaryotic translation elongation factor 1 alpha 1 pseudogene
ENSMUSG00000053985(Zfp14)	222.052	-0.532758	0.0311775	0.771084	No	zinc finger protein 14
ENSMUSG00000111575(Gm47926)	45.2678	1.003	0.031287	0.772885	Up	NA
ENSMUSG00000029752(Asns)	2168.28	-0.321122	0.0314897	0.776297	No	asparagine synthetase
ENSMUSG00000020836(Coro6)	230.121	-1.21853	0.0314989	0.776297	Down	coronin 6
ENSMUSG00000074516(Gm10709)	16.5794	-1.29257	0.0316491	0.779085	Down	ribosomal protein L29 pseudogene
ENSMUSG00000061388(Csn1s2b)	11.2709	4.72125	0.0317001	0.779431	Up	casein alpha s2-like B
ENSMUSG00000028979(Masp2)	39.3087	-1.41225	0.0317487	0.779523	Down	mannan-binding lectin serine peptidase 2
ENSMUSG00000039063(Echdc3)	211.603	0.543998	0.0318096	0.779523	No	enoyl Coenzyme A hydratase domain containing 3
ENSMUSG00000095630(Igkv6-23)	44.5265	1.89987	0.031815	0.779523	Up	immunoglobulin kappa variable 6-23
ENSMUSG00000046899(Prl7a2)	8.62632	4.56717	0.0318668	0.779885	Up	prolactin family 7, subfamily a, member 2
ENSMUSG00000082070(Gm1866)	34.5033	-0.901661	0.0319687	0.780772	No	acid phosphatase pseudogene
ENSMUSG00000082274(Gm14026)	58.3246	-1.12249	0.0320111	0.780772	Down	SET domain containing 3 pseudogene
ENSMUSG00000027861(Casq2)	286.067	-0.741588	0.0320143	0.780772	No	calsequestrin 2
ENSMUSG00000067058(Rps15a-ps5)	25.6873	-1.35462	0.0321494	0.782636	Down	ribosomal protein S15A, pseudogene 5
ENSMUSG00000030862(Cpxm2)	228.435	-0.710201	0.0321652	0.782636	No	carboxypeptidase X 2 (M14 family)
ENSMUSG00000101122(Gm17971)	85.6934	0.868261	0.0323078	0.785199	No	ribosomal protein S2 pseudogene
ENSMUSG00000115526(4930413F20Rik)	2.12129	-4.6505	0.0323154	NA	Down	RIKEN cDNA 4930413F20 gene
ENSMUSG00000097736(9530059O14Rik)	202.613	-1.49786	0.0325815	0.790936	Down	RIKEN cDNA 9530059O14 gene
ENSMUSG00000107549(Gm43961)	162.192	0.670854	0.0328474	0.795306	No	NA
ENSMUSG00000044609(Gm9294)	35.8122	-0.907532	0.0328648	0.795306	No	ribosomal protein S4, X-linked pseudogene
ENSMUSG00000089782(Gm3531)	1278.35	-0.38097	0.0328748	0.795306	No	basic transcription factor 3 pseudogene
ENSMUSG00000115647(Gm49265)	60.512	-0.676265	0.0330497	0.798293	No	NA
ENSMUSG00000109821(Gm6593)	13.9942	-1.49994	0.0330811	0.798293	Down	ribonucleotide reductase M2 pseudogene
ENSMUSG00000016028(Celsr1)	2094.63	0.59183	0.0331121	0.798293	No	cadherin, EGF LAG seven-pass G-type receptor 1
ENSMUSG00000031146(Plp2)	4708.78	-0.307761	0.0332055	0.798582	No	proteolipid protein 2
ENSMUSG00000045441(Gprin3)	598.61	-0.512956	0.0332219	0.798582	No	GPRIN family member 3
ENSMUSG00000058542(Gm15590)	128.719	-0.570731	0.0332379	0.798582	No	ferritin light chain 1 pseudogene
ENSMUSG00000004341(Gpx6)	238.064	1.52454	0.0335375	0.804862	Up	glutathione peroxidase 6
ENSMUSG00000048450(Msx1)	224.5	0.665659	0.0335759	0.804866	No	msh homeobox 1
ENSMUSG00000016255(Tubb1)	31.6594	1.87683	0.0336865	0.806598	Up	tubulin, beta 1 class VI
ENSMUSG00000064350(mt-Ty)	1.90539	-4.49885	0.0336934	NA	Down	NA
ENSMUSG00000010796(Asz1)	2.24093	4.48672	0.03382	NA	Up	ankyrin repeat, SAM and basic leucine zipper domain containing 1
ENSMUSG00000082925(Gm13135)	387.892	-0.485754	0.0338854	0.809654	No	SWI/SNF related, matrix associated, actin dependent regulator of chromatin, subfamily a, member 5 pseudogene
ENSMUSG00000094320(Chchd2-ps)	32.7826	-1.31983	0.0339099	0.809654	Down	coiled-coil-helix-coiled-coil-helix domain containing 2, pseudogene
ENSMUSG00000108970(Gm45906)	8.95417	2.44199	0.0339667	0.809654	Up	NA
ENSMUSG00000098286(Mir8091)	37.1996	0.802161	0.0339926	0.809654	No	microRNA 8091
ENSMUSG00000030159(Clec1b)	34.5306	1.71723	0.0340065	0.809654	Up	C-type lectin domain family 1, member b
ENSMUSG00000040829(Zmynd15)	398.572	-0.42755	0.0342199	0.813249	No	zinc finger, MYND-type containing 15
ENSMUSG00000006784(Ttc25)	56.2105	0.890676	0.0342348	0.813249	No	tetratricopeptide repeat domain 25
ENSMUSG00000036820(Amdhd2)	593.572	0.678272	0.0343274	0.81453	No	amidohydrolase domain containing 2
ENSMUSG00000040364(Sec1)	287.523	0.83314	0.0344288	0.816017	No	secretory blood group 1
ENSMUSG00000039081(Zfp503)	1172.19	-0.395949	0.0345016	0.81682	No	zinc finger protein 503
ENSMUSG00000091617(Gm3752)	3.92112	3.37063	0.034525	NA	Up	predicted gene 3752
ENSMUSG00000082185(Gm12428)	15.4399	-1.54349	0.0345403	0.81682	Down	14-3-3 protein eta pseudogene
ENSMUSG00000044249(Defb29)	3.54676	-3.42259	0.0345625	NA	Down	defensin beta 29
ENSMUSG00000032311(Nrg4)	100.457	0.982231	0.0346677	0.818912	No	neuregulin 4
ENSMUSG00000033450(Tagap)	4039.02	-0.609145	0.0349257	0.821652	No	T cell activation Rho GTPase activating protein
ENSMUSG00000033910(Gucy1a1)	1448.67	0.823407	0.0349275	0.821652	No	NA
ENSMUSG00000048616(Nog)	62.7796	-1.09265	0.0350243	0.821652	Down	noggin
ENSMUSG00000072479(Xlr5b)	3.77885	5.24315	0.035039	NA	Up	X-linked lymphocyte-regulated 5B
ENSMUSG00000039364(Sectm1b)	497.889	1.14659	0.0350466	0.821652	Up	secreted and transmembrane 1B
ENSMUSG00000061062(Gm10093)	937.415	-0.35818	0.0350727	0.821652	No	histone deacetylase 1 pseudogene
ENSMUSG00000031661(Nkd1)	358.815	-0.6061	0.0350904	0.821652	No	naked cuticle 1
ENSMUSG00000039543(Cfap70)	45.2722	1.03347	0.0350984	0.821652	Up	cilia and flagella associated protein 70
ENSMUSG00000001510(Dlx3)	1.99548	4.32488	0.0351011	NA	Up	distal-less homeobox 3
ENSMUSG00000031936(Hephl1)	10.2709	1.96471	0.0351316	0.821652	Up	hephaestin-like 1
ENSMUSG00000097675(1700101I11Rik)	18.4162	1.11849	0.0351999	0.821652	Up	RIKEN cDNA 1700101I11 gene
ENSMUSG00000044647(Csrnp3)	237.82	-0.873732	0.0352063	0.821652	No	cysteine-serine-rich nuclear protein 3
ENSMUSG00000073608(Gal3st2c)	10.6424	-2.00415	0.0352131	0.821652	Down	galactose-3-O-sulfotransferase 2C
ENSMUSG00000024502(Jakmip2)	2.07957	4.38941	0.0352388	NA	Up	janus kinase and microtubule interacting protein 2
ENSMUSG00000022947(Cbr3)	551.979	0.546876	0.03527	0.822068	No	carbonyl reductase 3
ENSMUSG00000057729(Prtn3)	31.5223	1.08	0.0353526	0.823083	Up	proteinase 3
ENSMUSG00000033855(Ston1)	2426.95	0.39539	0.0353997	0.823267	No	stonin 1
ENSMUSG00000024131(Slc3a1)	41.8289	1.30783	0.0354472	0.823428	Up	solute carrier family 3, member 1
ENSMUSG00000023443(Esx1)	4.44247	5.47595	0.0354664	NA	Up	extraembryonic, spermatogenesis, homeobox 1
ENSMUSG00000031489(Adrb3)	11.7169	3.8426	0.0355188	0.823428	Up	adrenergic receptor, beta 3
ENSMUSG00000033510(Otud7a)	8.79583	-1.86194	0.0355379	0.823428	Down	OTU domain containing 7A
ENSMUSG00000020264(Slc36a2)	10.745	2.17983	0.035586	0.823428	Up	solute carrier family 36 (proton/amino acid symporter), member 2
ENSMUSG00000039395(Mreg)	148.491	-0.654604	0.0356044	0.823428	No	melanoregulin
ENSMUSG00000054008(Ndst1)	6702.7	0.322396	0.0356413	0.823428	No	N-deacetylase/N-sulfotransferase (heparan glucosaminyl) 1
ENSMUSG00000116640(AC166114.1)	4.48398	-2.70337	0.035661	NA	Down	NA
ENSMUSG00000055003(Lrtm2)	922.728	-1.19271	0.0357752	0.825616	Down	leucine-rich repeats and transmembrane domains 2
ENSMUSG00000071748(Gm14698)	178.918	-0.519088	0.0359239	0.827524	No	serine/threonine/tyrosine interaction protein pseudogene
ENSMUSG00000037335(Hand1)	7.94552	6.31713	0.0359759	0.827524	Up	heart and neural crest derivatives expressed 1
ENSMUSG00000024512(Dynap)	7.94552	6.31713	0.0359759	0.827524	Up	dynactin associated protein
ENSMUSG00000038515(Grtp1)	204.791	1.02611	0.0360748	0.828893	Up	GH regulated TBC protein 1
ENSMUSG00000065304(Gm23245)	3.6943	-2.79563	0.0361375	NA	Down	NA
ENSMUSG00000020812(1810032O08Rik)	501.869	0.364	0.0362284	0.830693	No	RIKEN cDNA 1810032O08 gene
ENSMUSG00000063011(Msln)	1888.73	1.13119	0.0362449	0.830693	Up	mesothelin
ENSMUSG00000029413(Naaa)	6034.54	0.327885	0.0363303	0.830693	No	N-acylethanolamine acid amidase
ENSMUSG00000099980(Gm5619)	32.9858	-0.859322	0.0363444	0.830693	No	ribosomal protein L7A pseudogene
ENSMUSG00000032554(Trf)	182.878	1.21132	0.0363847	0.830693	Up	transferrin
ENSMUSG00000045761(Togaram2)	401.754	0.868958	0.0363899	0.830693	No	TOG array regulator of axonemal microtubules 2
ENSMUSG00000105263(Gm42427)	309.263	-0.73053	0.0365357	0.833118	No	NA
ENSMUSG00000108022(Gm7298)	5.39463	-2.93095	0.036547	NA	Down	murinoglobulin 1 pseudogene
ENSMUSG00000051592(Ccnb3)	4.95808	2.53248	0.0366215	NA	Up	cyclin B3
ENSMUSG00000086544(Chn1os3)	140.392	-0.952241	0.0366404	0.834044	No	chimerin 1, opposite strand 3
ENSMUSG00000054161(Fam83e)	400.47	0.773326	0.0366556	0.834044	No	family with sequence similarity 83, member E
ENSMUSG00000096173(Gm3150)	17.3291	-1.63222	0.0367001	0.834154	Down	guanine nucleotide binding protein (G protein), gamma 5 pseudogene
ENSMUSG00000023004(Tuba1b)	7037.95	-0.297502	0.0367456	0.834287	No	tubulin, alpha 1B
ENSMUSG00000057914(Cacnb2)	1005.59	-0.55456	0.0368786	0.835466	No	calcium channel, voltage-dependent, beta 2 subunit
ENSMUSG00000057895(Zfp105)	263.431	-0.417671	0.0368883	0.835466	No	zinc finger protein 105
ENSMUSG00000042353(Frem3)	75.7396	-0.738684	0.0369225	0.835466	No	Fras1 related extracellular matrix protein 3
ENSMUSG00000031508(Ankrd10)	4527.69	-0.377081	0.0369563	0.835466	No	ankyrin repeat domain 10
ENSMUSG00000033717(Adra2a)	173.267	-0.851039	0.0372451	0.840249	No	adrenergic receptor, alpha 2a
ENSMUSG00000096740(Lbhd1)	250.494	-0.383246	0.0372477	0.840249	No	LBH domain containing 1
ENSMUSG00000027485(Bpifb1)	7.77279	6.28539	0.0374154	0.842688	Up	BPI fold containing family B, member 1
ENSMUSG00000047443(Erfe)	143.286	-0.626048	0.0374359	0.842688	No	erythroferrone
ENSMUSG00000108352(Usf2-ps1)	4.26206	-3.13027	0.0375003	NA	Down	upstream transcription factor 2, pseudogene 1
ENSMUSG00000031722(Hp)	590.767	1.18855	0.0375634	0.843955	Up	haptoglobin
ENSMUSG00000012123(Crybg2)	67.119	1.82305	0.0375724	0.843955	Up	crystallin beta-gamma domain containing 2
ENSMUSG00000085622(3110056K07Rik)	230.032	0.467069	0.0376923	0.845384	No	RIKEN cDNA 3110056K07 gene
ENSMUSG00000058126(Tpm3-rs7)	1921.93	-0.410675	0.0377163	0.845384	No	tropomyosin 3, related sequence 7
ENSMUSG00000058672(Tubb2a)	2725.71	-0.330228	0.0377873	0.846074	No	tubulin, beta 2A class IIA
ENSMUSG00000059751(Rps3a3)	2488.44	1.01169	0.0378494	0.846563	Up	ribosomal protein S3A3
ENSMUSG00000083708(Gm13123)	48.7727	-1.04558	0.0380639	0.850458	Down	predicted gene 13123
ENSMUSG00000044206(Vsig4)	31.4125	-1.36417	0.0381206	0.850822	Down	V-set and immunoglobulin domain containing 4
ENSMUSG00000026963(Tmem210)	4.06548	2.80178	0.0381297	NA	Up	transmembrane protein 210
ENSMUSG00000048534(Jaml)	1134.59	-0.691225	0.0382378	0.852021	No	junction adhesion molecule like
ENSMUSG00000033860(Fgg)	74.3485	3.36198	0.0382731	0.852021	Up	fibrinogen gamma chain
ENSMUSG00000022237(Ankrd33b)	551.17	0.670251	0.0382958	0.852021	No	ankyrin repeat domain 33B
ENSMUSG00000039376(Synpo2l)	14.5056	1.66275	0.0385443	0.855963	Up	synaptopodin 2-like
ENSMUSG00000035129(Gm6781)	9.03833	-1.84489	0.0385543	0.855963	Down	farnesyl diphosphate farnesyl transferase 1 pseudogene
ENSMUSG00000042842(Serpinb6b)	3119.8	0.648044	0.0387047	0.856379	No	serine (or cysteine) peptidase inhibitor, clade B, member 6b
ENSMUSG00000060224(Pyroxd2)	445.786	0.394915	0.0387242	0.856379	No	pyridine nucleotide-disulphide oxidoreductase domain 2
ENSMUSG00000096422(Igkv12-44)	62.3169	-1.4696	0.0387637	0.856379	Down	immunoglobulin kappa variable 12-44
ENSMUSG00000002395(Use1)	2816.91	0.264861	0.0388101	0.856379	No	unconventional SNARE in the ER 1 homolog (S. cerevisiae)
ENSMUSG00000020799(Tekt1)	13.7809	1.48475	0.0388478	0.856379	Up	tektin 1
ENSMUSG00000074653(Lrrc31)	1188.82	0.631221	0.0388574	0.856379	No	leucine rich repeat containing 31
ENSMUSG00000048337(Npy4r)	13.837	-1.7185	0.0388628	0.856379	Down	neuropeptide Y receptor Y4
ENSMUSG00000108511(Gm44987)	2.78402	-3.98967	0.0389274	NA	Down	NA
ENSMUSG00000068262(Gm5879)	54.5283	-0.663504	0.0389339	0.856379	No	predicted gene 5879
ENSMUSG00000101581(C430002N11Rik)	109.014	-1.23225	0.0389393	0.856379	Down	RIKEN cDNA C430002N11 gene
ENSMUSG00000012126(Ubxn11)	164.727	0.433254	0.0391174	0.859398	No	UBX domain protein 11
ENSMUSG00000036381(P2ry14)	361.236	-0.618882	0.0392077	0.85954	No	purinergic receptor P2Y, G-protein coupled, 14
ENSMUSG00000034168(Irf2bpl)	2782.39	-0.320975	0.0392174	0.85954	No	interferon regulatory factor 2 binding protein-like
ENSMUSG00000028883(Sema3a)	2648.33	-0.512917	0.0392463	0.85954	No	sema domain, immunoglobulin domain (Ig), short basic domain, secreted, (semaphorin) 3A
ENSMUSG00000050777(Tmem37)	712.271	1.02539	0.0393204	0.860267	Up	transmembrane protein 37
ENSMUSG00000051504(Siglech)	74.2777	0.738974	0.0393757	0.860583	No	sialic acid binding Ig-like lectin H
ENSMUSG00000029410(Ppef2)	118.137	0.583674	0.0394812	0.861951	No	protein phosphatase, EF hand calcium-binding domain 2
ENSMUSG00000028362(Tnfsf8)	116.565	0.625374	0.0395203	0.861951	No	tumor necrosis factor (ligand) superfamily, member 8
ENSMUSG00000046318(Ccbe1)	188.403	1.30192	0.0395862	0.862495	Up	collagen and calcium binding EGF domains 1
ENSMUSG00000053797(Krt16)	9.73005	-2.11608	0.0396513	0.86302	Down	keratin 16
ENSMUSG00000032988(Slc16a8)	3.75849	3.33759	0.0397987	NA	Up	solute carrier family 16 (monocarboxylic acid transporters), member 8
ENSMUSG00000101795(Gm5835)	64.1426	-0.597706	0.0398123	0.865629	No	ribosomal protein L4 pseudogene
ENSMUSG00000038679(Trps1)	4310.58	-0.37585	0.0398936	0.866503	No	transcriptional repressor GATA binding 1
ENSMUSG00000113625(Gm3379)	31.8749	-0.931512	0.0399929	0.867763	No	ribosomal protein 10 pseudogene
ENSMUSG00000048004(Tmem196)	54.3578	1.00341	0.0401091	0.869389	Up	transmembrane protein 196
ENSMUSG00000082197(Gm8577)	3.52953	-3.40624	0.0401409	NA	Down	NA
ENSMUSG00000097526(Gm26847)	5.82898	-2.35676	0.0401426	NA	Down	predicted gene, 26847
ENSMUSG00000038400(Pmepa1)	18074	-0.439865	0.0403076	0.872792	No	prostate transmembrane protein, androgen induced 1
ENSMUSG00000074553(Eif1-ps1)	20.6326	-1.42961	0.040358	0.872985	Down	eukaryotic translation initiation factor 1, pseudogene 1
ENSMUSG00000035186(Ubd)	3.80939	-3.5693	0.0404005	NA	Down	ubiquitin D
ENSMUSG00000105774(Gm43006)	51.5876	0.722763	0.0404035	0.873073	No	NA
ENSMUSG00000093955(Ighv1-34)	7.94611	2.58232	0.0404624	0.873447	Up	immunoglobulin heavy variable 1-34
ENSMUSG00000028696(Ipp)	1071.36	0.482585	0.0406671	0.876467	No	IAP promoted placental gene
ENSMUSG00000056130(Ticam2)	140.507	-0.658311	0.0406855	0.876467	No	toll-like receptor adaptor molecule 2
ENSMUSG00000038555(Reep2)	180.105	-0.465866	0.0407547	0.876867	No	receptor accessory protein 2
ENSMUSG00000058073(Gm11189)	14.7006	-1.61001	0.0407874	0.876867	Down	TAF13 RNA polymerase II, TATA box binding protein (TBP)-associated factor pseudogene
ENSMUSG00000030474(Siglece)	77.3307	-1.2008	0.0408538	0.877399	Down	sialic acid binding Ig-like lectin E
ENSMUSG00000117202(AC169506.3)	5.94088	-2.12758	0.0409485	0.878535	Down	NA
ENSMUSG00000103979(Gm20305)	7.14784	-3.51826	0.0410554	0.879932	Down	predicted gene, 20305
ENSMUSG00000072763(5430403G16Rik)	194.528	1.03735	0.041122	0.880464	Up	RIKEN cDNA 5430403G16 gene
ENSMUSG00000055413(H2-Q5)	5.44431	-3.00781	0.0412353	NA	Down	histocompatibility 2, Q region locus 5
ENSMUSG00000019773(Fbxo5)	258.488	-0.730041	0.0413163	0.883191	No	F-box protein 5
ENSMUSG00000107230(Gm19265)	11.5186	1.34286	0.0413333	0.883191	Up	predicted gene, 19265
ENSMUSG00000063632(Sox11)	70.1466	1.73912	0.0415459	0.886227	Up	SRY (sex determining region Y)-box 11
ENSMUSG00000105875(Gm43518)	2.34966	-3.73337	0.0415566	NA	Down	NA
ENSMUSG00000085940(4930405D11Rik)	7.85184	3.45642	0.0415597	0.886227	Up	RIKEN cDNA 4930405D11 gene
ENSMUSG00000015222(Map2)	160.494	-0.844836	0.0416155	0.886519	No	microtubule-associated protein 2
ENSMUSG00000055826(Tescl)	4.08109	5.35344	0.0417767	NA	Up	tescalcin-like
ENSMUSG00000038248(Sobp)	473.292	-0.539077	0.0419087	0.890965	No	sine oculis binding protein
ENSMUSG00000089983(2010320O07Rik)	1.87569	-4.47783	0.041939	NA	Down	RIKEN cDNA 2010320O07 gene
ENSMUSG00000027895(Kcnc4)	8.2051	-1.78748	0.041949	0.890965	Down	potassium voltage gated channel, Shaw-related subfamily, member 4
ENSMUSG00000051721(Wdcp)	245.513	-0.362815	0.0420294	0.890965	No	WD repeat and coiled coil containing
ENSMUSG00000081151(Gm11448)	1.96803	-4.52481	0.0420497	NA	Down	M phase phosphoprotein 6 pseudogene
ENSMUSG00000056673(Kdm5d)	24.5336	7.94515	0.0420703	0.890965	Up	lysine (K)-specific demethylase 5D
ENSMUSG00000026576(Atp1b1)	4547.74	0.536071	0.0420815	0.890965	No	ATPase, Na+/K+ transporting, beta 1 polypeptide
ENSMUSG00000097098(9330111N05Rik)	7.69004	3.32163	0.0420836	0.890965	Up	RIKEN cDNA 9330111N05 gene
ENSMUSG00000030154(Klrb1f)	23.5514	1.40507	0.0421205	0.890965	Up	killer cell lectin-like receptor subfamily B member 1F
ENSMUSG00000086657(Stamos)	40.5004	0.736609	0.0422363	0.892082	No	signal transducing adaptor molecule (SH3 domain and ITAM motif) 1, opposite strand
ENSMUSG00000089712(Gm15889)	19.722	3.06719	0.0422581	0.892082	Up	NA
ENSMUSG00000073077(Gm7173)	140.09	0.582848	0.0423595	0.892147	No	predicted gene 7173
ENSMUSG00000001657(Hoxc8)	17.6961	1.30236	0.0423661	0.892147	Up	homeobox C8
ENSMUSG00000062329(Cytl1)	61.7784	-1.98139	0.042429	0.892147	Down	cytokine-like 1
ENSMUSG00000095583(Ighv14-2)	22.5135	2.25437	0.0425177	0.892147	Up	immunoglobulin heavy variable 14-2
ENSMUSG00000047330(Kcne4)	2824.55	-0.921688	0.0425289	0.892147	No	potassium voltage-gated channel, Isk-related subfamily, gene 4
ENSMUSG00000109625(3110080E11Rik)	36.9904	-0.84706	0.0425452	0.892147	No	RIKEN cDNA 3110080E11 gene
ENSMUSG00000072568(Fam84b)	3552.07	0.400711	0.0425579	0.892147	No	family with sequence similarity 84, member B
ENSMUSG00000082465(Rps6-ps3)	20.5146	-1.04923	0.0426968	0.893527	Down	ribosomal protein S6, pseudogene 3
ENSMUSG00000032758(Kap)	284897	-0.647198	0.0427204	0.893527	No	kidney androgen regulated protein
ENSMUSG00000086593(Gm16548)	25.3029	1.25344	0.0427597	0.893527	Up	predicted gene 16548
ENSMUSG00000027332(Ivd)	2010.21	0.322489	0.0427935	0.893527	No	isovaleryl coenzyme A dehydrogenase
ENSMUSG00000073471(Rsph3a)	1014.39	-0.600328	0.0428743	0.894326	No	radial spoke 3A homolog (Chlamydomonas)
ENSMUSG00000010592(Dazl)	3.49896	-3.41648	0.0428995	NA	Down	deleted in azoospermia-like
ENSMUSG00000051331(Cacna1c)	4958.79	-0.513687	0.0429254	0.894506	No	calcium channel, voltage-dependent, L type, alpha 1C subunit
ENSMUSG00000111006(Gm10826)	4.02363	3.45484	0.0429681	NA	Up	predicted gene 10826
ENSMUSG00000021699(Pde4d)	1972.07	-0.661708	0.0430932	0.896556	No	phosphodiesterase 4D, cAMP specific
ENSMUSG00000084739(Gm22067)	2.1004	4.39219	0.0431415	NA	Up	NA
ENSMUSG00000050854(Tmem125)	348.137	0.522446	0.0432914	0.896556	No	transmembrane protein 125
ENSMUSG00000040136(Abcc8)	12.0946	2.7375	0.0432963	0.896556	Up	ATP-binding cassette, sub-family C (CFTR/MRP), member 8
ENSMUSG00000035772(Mrps2)	1516.48	-0.306588	0.0433002	0.896556	No	mitochondrial ribosomal protein S2
ENSMUSG00000096780(Tmem181b-ps)	855.82	-0.296881	0.0433062	0.896556	No	transmembrane protein 181B, pseudogene
ENSMUSG00000084215(Gm11814)	13.117	-1.8405	0.0433426	0.896556	Down	lactate dehydrogenase A pseudogene
ENSMUSG00000028005(Gucy1b1)	1175.23	0.605634	0.0434013	0.896556	No	NA
ENSMUSG00000026012(Cd28)	73.4948	0.688922	0.0434217	0.896556	No	CD28 antigen
ENSMUSG00000087400(Gm15270)	39.7005	0.904258	0.0434278	0.896556	No	predicted gene 15270
ENSMUSG00000109609(Gm4972)	60.8764	-0.750458	0.0434498	0.896556	No	predicted gene 4972
ENSMUSG00000084048(Gm12042)	4.74142	2.4515	0.0434767	NA	Up	NA
ENSMUSG00000038403(Hfe2)	1.74888	-4.3736	0.0436611	NA	Down	hemochromatosis type 2 (juvenile)
ENSMUSG00000058952(Cfi)	2713.46	0.71751	0.0437194	0.901236	No	complement component factor i
ENSMUSG00000027710(Acad9)	2721.01	0.41219	0.0437658	0.901309	No	acyl-Coenzyme A dehydrogenase family, member 9
ENSMUSG00000018239(Zcchc10)	537.809	-0.330407	0.0438167	0.901476	No	zinc finger, CCHC domain containing 10
ENSMUSG00000046056(Sbsn)	1090.57	0.815736	0.0440458	0.905305	No	suprabasin
ENSMUSG00000020000(Moxd1)	696.304	-0.873994	0.044199	0.906777	No	monooxygenase, DBH-like 1
ENSMUSG00000067189(Gm7335)	52.6902	-0.693366	0.0442345	0.906777	No	Scoc pseudogene
ENSMUSG00000087008(Gm5530)	54.236	1.7074	0.0442598	0.906777	Up	phospholipid scramblase 1 pseudogene
ENSMUSG00000113082(D730050B12Rik)	7.08188	6.15097	0.0443738	0.906777	Up	RIKEN cDNA D730050B12 gene
ENSMUSG00000032725(Folr2)	1351.87	-0.764692	0.0443903	0.906777	No	folate receptor 2 (fetal)
ENSMUSG00000078162(Gm2574)	13.1632	-1.33209	0.0443978	0.906777	Down	glyceraldehyde-3-phosphate dehydrogenase pseudogene
ENSMUSG00000047497(Adamts12)	883.479	-0.401812	0.0445207	0.906777	No	a disintegrin-like and metallopeptidase (reprolysin type) with thrombospondin type 1 motif, 12
ENSMUSG00000111118(Gm6545)	107.939	-1.11168	0.0445759	0.906777	Down	family with sequence similarity 111, member A pseudogene
ENSMUSG00000016356(Col20a1)	199.765	-0.746622	0.044586	0.906777	No	collagen, type XX, alpha 1
ENSMUSG00000030539(Sema4b)	2601.82	-0.431417	0.0446046	0.906777	No	sema domain, immunoglobulin domain (Ig), transmembrane domain (TM) and short cytoplasmic domain, (semaphorin) 4B
ENSMUSG00000015053(Gata2)	1634.09	-0.393219	0.0446281	0.906777	No	GATA binding protein 2
ENSMUSG00000107083(Gm43313)	80.7848	0.729659	0.0446345	0.906777	No	NA
ENSMUSG00000001864(Aif1l)	1770.21	0.534268	0.0447475	0.90679	No	allograft inflammatory factor 1-like
ENSMUSG00000036699(Zcchc12)	7.54397	2.14231	0.0447633	0.90679	Up	zinc finger, CCHC domain containing 12
ENSMUSG00000074141(Il4i1)	107.146	0.787735	0.0447643	0.90679	No	interleukin 4 induced 1
ENSMUSG00000000167(Pih1d2)	109.907	0.510793	0.0448424	0.907497	No	PIH1 domain containing 2
ENSMUSG00000066116(Gm10154)	105.61	-0.504352	0.0449481	0.907915	No	ribosomal protein L34 pseudogene
ENSMUSG00000054400(Cklf)	1087.58	-0.272642	0.0449493	0.907915	No	chemokine-like factor
ENSMUSG00000031766(Slc12a3)	14.3836	1.58867	0.0451325	0.910741	Up	solute carrier family 12, member 3
ENSMUSG00000055795(Gm5160)	9.46617	-1.56358	0.0453509	0.913744	Down	peptidylprolyl isomerase A pseudogene chr18_148.1
ENSMUSG00000067786(Nnat)	298.214	3.1281	0.0453681	0.913744	Up	neuronatin
ENSMUSG00000042817(Flt3)	100.052	1.56875	0.0454159	0.913832	Up	FMS-like tyrosine kinase 3
ENSMUSG00000040891(Foxa3)	10.3458	2.71304	0.0454986	0.914622	Up	forkhead box A3
ENSMUSG00000091955(Gm9844)	155.384	-0.622228	0.0456871	0.917535	No	thymosin, beta 10 pseudogene
ENSMUSG00000100782(Gm28231)	348.091	0.462199	0.0457383	0.917648	No	predicted gene 28231
ENSMUSG00000090115(Usp49)	718.597	-0.701883	0.04578	0.917648	No	ubiquitin specific peptidase 49
ENSMUSG00000050295(Foxc1)	256.9	0.831458	0.0458492	0.918094	No	forkhead box C1
ENSMUSG00000036192(Rorb)	319.876	-0.675851	0.0459245	0.918094	No	RAR-related orphan receptor beta
ENSMUSG00000034450(Gulo)	55.4375	0.851442	0.0459331	0.918094	No	gulonolactone (L-) oxidase
ENSMUSG00000102014(2900009J06Rik)	13.1272	-1.20931	0.0460544	0.919646	Down	RIKEN cDNA 2900009J06 gene
ENSMUSG00000104876(Trdc)	95.5176	0.892057	0.0461417	0.919966	No	T cell receptor delta, constant region
ENSMUSG00000080708(Ccnd3-ps)	2.4937	-3.84309	0.0461561	NA	Down	cyclin D3, pseudogene
ENSMUSG00000038209(Itln1)	162.528	0.481544	0.0461578	0.919966	No	intelectin 1 (galactofuranose binding)
ENSMUSG00000080662(Mir1b)	5.70682	2.37359	0.0461641	NA	Up	microRNA 1b
ENSMUSG00000097635(Gm26826)	24.2964	1.03426	0.0462872	0.920696	Up	NA
ENSMUSG00000073295(Nudt11)	59.3217	-0.742991	0.0463051	0.920696	No	nudix (nucleoside diphosphate linked moiety X)-type motif 11
ENSMUSG00000066245(Gm10156)	453.548	-0.618057	0.0463608	0.920696	No	predicted gene 10156
ENSMUSG00000030353(Tead4)	433.863	1.0051	0.0463786	0.920696	Up	TEA domain family member 4
ENSMUSG00000087651(1500009L16Rik)	59.3631	1.42059	0.0464132	0.920696	Up	RIKEN cDNA 1500009L16 gene
ENSMUSG00000032515(Csrnp1)	1427.17	0.718818	0.0464883	0.921016	No	cysteine-serine-rich nuclear protein 1
ENSMUSG00000035451(Foxa1)	51.2514	-2.00001	0.0465168	0.921016	Down	forkhead box A1
ENSMUSG00000110020(Gm45441)	4.65638	3.6097	0.0465626	NA	Up	NA
ENSMUSG00000019767(Ccdc170)	341.967	-0.885404	0.0466136	0.922064	No	coiled-coil domain containing 170
ENSMUSG00000104814(Gm42979)	263.229	0.412466	0.0467718	0.924186	No	NA
ENSMUSG00000001249(Hpn)	1100.11	0.333224	0.0468423	0.924186	No	hepsin
ENSMUSG00000047228(A2ml1)	25.4057	1.16375	0.0468526	0.924186	Up	alpha-2-macroglobulin like 1
ENSMUSG00000086150(Bach2os)	29.3349	-0.901885	0.0468997	0.924249	No	BTB and CNC homology 2, opposite strand
ENSMUSG00000064437(Snord49b)	7.23194	1.80697	0.0469883	0.924396	Up	small nucleolar RNA, C/D box 49B
ENSMUSG00000030029(Lrig1)	2619.47	0.480041	0.046995	0.924396	No	leucine-rich repeats and immunoglobulin-like domains 1
ENSMUSG00000024972(Lgals12)	54.6772	1.17457	0.0470709	0.925025	Up	lectin, galactose binding, soluble 12
ENSMUSG00000036564(Ndrg4)	657.01	-0.45071	0.047166	0.925328	No	N-myc downstream regulated gene 4
ENSMUSG00000078879(Zfp973)	18.3308	-7.75914	0.0471742	0.925328	Down	zinc finger protein 973
ENSMUSG00000059994(Fcrl1)	20.788	-1.19889	0.0473276	0.926688	Down	Fc receptor-like 1
ENSMUSG00000035299(Mid1)	665.88	-0.516427	0.0473317	0.926688	No	midline 1
ENSMUSG00000007872(Id3)	1075.1	-0.366454	0.0474798	0.928004	No	inhibitor of DNA binding 3
ENSMUSG00000079298(Klrb1b)	211.385	-0.827009	0.0474871	0.928004	No	killer cell lectin-like receptor subfamily B member 1B
ENSMUSG00000052270(Fpr2)	120.833	-1.2969	0.0475756	0.928185	Down	formyl peptide receptor 2
ENSMUSG00000025747(Tyms)	979.889	-0.455551	0.0476044	0.928185	No	thymidylate synthase
ENSMUSG00000085054(Gm15834)	36.3163	1.02275	0.047638	0.928185	Up	predicted gene 15834
ENSMUSG00000107271(BC028471)	17.7158	1.39917	0.0476961	0.928185	Up	cDNA sequence BC028471
ENSMUSG00000044681(Cnpy1)	3.6594	3.23553	0.0477203	NA	Up	canopy FGF signaling regulator 1
ENSMUSG00000106037(Gm4332)	2485.51	-0.403072	0.0477585	0.928185	No	ribosomal protein S20 pseudogene
ENSMUSG00000103493(Gm37411)	13.5975	1.33428	0.0477609	0.928185	Up	NA
ENSMUSG00000028865(Cd164l2)	20.7969	-1.22939	0.0478748	0.929146	Down	CD164 sialomucin-like 2
ENSMUSG00000059070(Rpl18)	19362.2	0.210301	0.0478987	0.929146	No	ribosomal protein L18
ENSMUSG00000096042(Vmn2r125)	6.68206	6.06972	0.0480351	0.930237	Up	vomeronasal 2, receptor 125
ENSMUSG00000037446(Tulp1)	25.4717	1.17506	0.0480433	0.930237	Up	tubby like protein 1
ENSMUSG00000000320(Alox12)	753.645	-0.754962	0.0484168	0.933818	No	arachidonate 12-lipoxygenase
ENSMUSG00000097571(Jpx)	92.3911	0.535734	0.0484173	0.933818	No	Jpx transcript, Xist activator (non-protein coding)
ENSMUSG00000107741(Gm2011)	52.2669	0.674481	0.0484232	0.933818	No	predicted gene 2011
ENSMUSG00000083392(Gm6335)	29.0926	-1.04118	0.0484456	0.933818	Down	DnaJ (Hsp40) homolog, subfamily A, member 1 pseudogene
ENSMUSG00000083139(Gm12418)	94.1036	-0.680342	0.0484501	0.933818	No	dimethyladenosine transferase pseudogene
ENSMUSG00000044641(Pard6b)	1055.18	0.609983	0.0485009	0.933942	No	par-6 family cell polarity regulator beta
ENSMUSG00000097149(G630030J09Rik)	7.60324	1.81631	0.0485999	0.934563	Up	RIKEN cDNA G630030J09 gene
ENSMUSG00000029095(Ablim2)	281.283	0.711366	0.0486256	0.934563	No	actin-binding LIM protein 2
ENSMUSG00000045680(Tcf21)	520.294	0.350998	0.0487059	0.934563	No	transcription factor 21
ENSMUSG00000078903(Gm14391)	103.44	1.4303	0.0487108	0.934563	Up	predicted gene 14391
ENSMUSG00000023367(Tmem176a)	11490.8	0.465677	0.0488605	0.935843	No	transmembrane protein 176A
ENSMUSG00000110077(Gm45632)	23.9259	-1.14009	0.0488664	0.935843	Down	NA
ENSMUSG00000097766(5730420D15Rik)	19.7658	1.16589	0.0489389	0.93638	Up	RIKEN cDNA 5730420D15 gene
ENSMUSG00000113014(Selenok-ps8)	3.50754	-2.79956	0.0489699	NA	Down	selenoprotein K, pseudogene 8
ENSMUSG00000059252(Tpt1-ps5)	31.173	-0.894104	0.0490536	0.937721	No	tumor protein, translationally-controlled, pseudogene 5
ENSMUSG00000086338(Gm13723)	1.77858	-4.39527	0.0490542	NA	Down	NA
ENSMUSG00000030701(Plekhb1)	672.432	0.443834	0.0492641	0.940336	No	pleckstrin homology domain containing, family B (evectins) member 1
ENSMUSG00000097151(Gm26514)	98.8673	0.499968	0.0493225	0.940336	No	NA
ENSMUSG00000033882(Rbm46)	94.0119	0.66849	0.0493244	0.940336	No	RNA binding motif protein 46
ENSMUSG00000087235(Gm4750)	4.59574	-2.6428	0.049371	NA	Down	actin, beta pseudogene
ENSMUSG00000073374(C030034I22Rik)	84.5928	0.687034	0.0494581	0.942032	No	RIKEN cDNA C030034I22 gene
ENSMUSG00000030587(2200002D01Rik)	542.921	0.389307	0.0495761	0.943426	No	RIKEN cDNA 2200002D01 gene
ENSMUSG00000112528(Gm29794)	1.91139	4.25758	0.0496536	NA	Up	UPF0183 protein C16orf70 homolog
ENSMUSG00000100444(C530043A13Rik)	1.91139	4.25758	0.0496536	NA	Up	RIKEN cDNA C530043A13 gene
ENSMUSG00000074971(Fibin)	553.942	0.870257	0.0499595	0.949863	No	fin bud initiation factor homolog (zebrafish)
ENSMUSG00000108283(Gm44008)	8.13297	-1.59223	0.0501458	0.952544	No	NA
ENSMUSG00000081186(Gm12578)	1.89547	4.24647	0.0502613	NA	No	NA
ENSMUSG00000104547(Gm43022)	124.006	0.644032	0.0503106	0.954812	No	NA
ENSMUSG00000030671(Pde3b)	2162.75	-0.406984	0.0503939	0.954859	No	phosphodiesterase 3B, cGMP-inhibited
ENSMUSG00000019894(Slc6a15)	41.3409	1.90345	0.0504087	0.954859	No	solute carrier family 6 (neurotransmitter transporter), member 15
ENSMUSG00000073130(Gm1141)	15.3482	-1.14214	0.0504491	0.954859	No	predicted gene 1141
ENSMUSG00000113856(Gm10790)	21.1708	1.17378	0.0505271	0.955075	No	predicted gene 10790
ENSMUSG00000111192(Gm47128)	40.6224	-1.1557	0.0506477	0.955075	No	NA
ENSMUSG00000049721(Gal3st1)	77.9913	1.35291	0.0506571	0.955075	No	galactose-3-O-sulfotransferase 1
ENSMUSG00000038203(Hoxa13)	3.16371	4.9886	0.0506734	NA	No	homeobox A13
ENSMUSG00000026781(Acbd5)	3189.59	0.244976	0.0507069	0.955075	No	acyl-Coenzyme A binding domain containing 5
ENSMUSG00000036492(Rnf39)	192.214	0.762194	0.0507196	0.955075	No	ring finger protein 39
ENSMUSG00000074115(Saa1)	23.9072	6.18853	0.0507328	0.955075	No	serum amyloid A 1
ENSMUSG00000098559(Gm15013)	4.0203	-2.98251	0.0507398	NA	No	ribosomal protein S4, X-linked pseudogene
ENSMUSG00000027796(Smad9)	48.435	-1.20011	0.0508634	0.956439	No	SMAD family member 9
ENSMUSG00000049612(Omg)	14.4785	1.70846	0.0508961	0.956439	No	oligodendrocyte myelin glycoprotein
ENSMUSG00000102654(Ighv1-21)	1.82876	-4.42948	0.0509474	NA	No	immunoglobulin heavy variable V1-21
ENSMUSG00000053963(Stum)	128.156	-0.869472	0.0510844	0.956938	No	mechanosensory transduction mediator
ENSMUSG00000061451(Tmem151a)	92.5882	0.727936	0.051087	0.956938	No	transmembrane protein 151A
ENSMUSG00000046687(Gm5424)	1697.3	-0.543235	0.0510976	0.956938	No	argininosuccinate synthase pseudogene
ENSMUSG00000104566(Mir7227)	4.71736	-2.07405	0.0511109	NA	No	microRNA 7227
ENSMUSG00000046942(Mageb16)	6.12159	4.0415	0.0511202	0.956938	No	melanoma antigen family B, 16
ENSMUSG00000021125(Arg2)	1941.58	0.786698	0.0511533	0.956938	No	arginase type II
ENSMUSG00000105645(Gm6649)	26.3811	0.887246	0.0511955	0.956938	No	E74-like factor 1 pseudogene
ENSMUSG00000113752(Gm47817)	216.89	0.37215	0.0512795	0.957658	No	NA
ENSMUSG00000071456(1110002L01Rik)	509.041	0.470584	0.0516316	0.963379	No	RIKEN cDNA 1110002L01 gene
ENSMUSG00000015401(Cltrn)	1.71918	-4.35104	0.0516476	NA	No	NA
ENSMUSG00000048391(Olfr843)	1.71918	-4.35104	0.0516476	NA	No	olfactory receptor 843
ENSMUSG00000111333(Gm48670)	8.41008	1.83554	0.051707	0.963931	No	NA
ENSMUSG00000048281(Dleu7)	6.52265	2.04674	0.0518615	0.965611	No	deleted in lymphocytic leukemia, 7
ENSMUSG00000100707(Gm28523)	66.6589	1.18756	0.0518889	0.965611	No	predicted gene 28523
ENSMUSG00000050103(Agmo)	360.1	0.540211	0.0520478	0.966924	No	alkylglycerol monooxygenase
ENSMUSG00000022270(Retreg1)	3184.34	0.639202	0.0520513	0.966924	No	reticulophagy regulator 1
ENSMUSG00000017639(Rab11fip4)	672.11	1.06956	0.0521612	0.96811	No	RAB11 family interacting protein 4 (class II)
ENSMUSG00000043832(Clec4a3)	550.518	-0.525651	0.0523036	0.969286	No	C-type lectin domain family 4, member a3
ENSMUSG00000106671(Gm42900)	89.9931	-1.03145	0.0523345	0.969286	No	NA
ENSMUSG00000112501(Gm33091)	72.8325	0.752374	0.0523723	0.969286	No	predicted gene, 33091
ENSMUSG00000000049(Apoh)	29.6033	2.31821	0.0524088	0.969286	No	apolipoprotein H
ENSMUSG00000096326(Ighv1-78)	6.04923	3.04258	0.0524788	0.969729	No	immunoglobulin heavy variable 1-78
ENSMUSG00000048031(Fcrl5)	12.9632	-3.29604	0.0526456	0.971115	No	Fc receptor-like 5
ENSMUSG00000109438(Gm45073)	55.6248	1.03436	0.0526461	0.971115	No	NA
ENSMUSG00000047562(Mmp10)	494.355	1.20279	0.0527076	0.971268	No	matrix metallopeptidase 10
ENSMUSG00000031953(Tmem170)	991.133	0.29165	0.0527757	0.971268	No	transmembrane protein 170
ENSMUSG00000074736(Syndig1)	41.3392	-1.39504	0.0528147	0.971268	No	synapse differentiation inducing 1
ENSMUSG00000113582(Gm33929)	1.83107	4.20153	0.0528297	NA	No	predicted gene, 33929
ENSMUSG00000084939(Gm830)	1.83107	4.20153	0.0528297	NA	No	predicted gene 830
ENSMUSG00000103810(Gm38005)	9.44574	-1.57316	0.0528776	0.971268	No	NA
ENSMUSG00000111227(Gm20149)	3.5653	3.26973	0.0529012	NA	No	predicted gene, 20149
ENSMUSG00000044405(Adig)	14.9765	1.47036	0.0529112	0.971268	No	adipogenin
ENSMUSG00000110427(4933406B17Rik)	42.1896	0.896325	0.0529313	0.971268	No	RIKEN cDNA 4933406B17 gene
ENSMUSG00000065954(Tacc1)	17126.7	-0.386337	0.0530723	0.972542	No	transforming, acidic coiled-coil containing protein 1
ENSMUSG00000031937(Vstm5)	556.33	0.720767	0.0530931	0.972542	No	V-set and transmembrane domain containing 5
ENSMUSG00000085881(Gm15912)	59.0386	0.683122	0.0533417	0.975495	No	NA
ENSMUSG00000108617(Gm31749)	7.46509	1.71142	0.053347	0.975495	No	predicted gene, 31749
ENSMUSG00000052192(Gm5963)	41.2423	0.742611	0.0534789	0.977057	No	predicted pseudogene 5963
ENSMUSG00000072852(2310040G07Rik)	38.794	0.973178	0.0535627	0.977739	No	RIKEN cDNA 2310040G07 gene
ENSMUSG00000025373(Rnf41)	2079.68	0.340366	0.0537034	0.978843	No	ring finger protein 41
ENSMUSG00000101438(Gm19412)	24.7369	0.893298	0.0537161	0.978843	No	predicted gene, 19412
ENSMUSG00000093661(Eif4e3)	812.206	-0.373468	0.0537686	0.978952	No	eukaryotic translation initiation factor 4E member 3
ENSMUSG00000054618(Gm9951)	362.562	0.798942	0.0538489	0.979565	No	predicted gene 9951
ENSMUSG00000107755(Mageb16-ps2)	3.11523	4.96724	0.0540673	NA	No	melanoma antigen family B, 16, pseudogene 2
ENSMUSG00000022993(4930415O20Rik)	233.306	0.550569	0.0541345	0.982279	No	RIKEN cDNA 4930415O20 gene
ENSMUSG00000075015(Gm10801)	406.878	-0.524727	0.0541364	0.982279	No	NA
ENSMUSG00000021306(Gpr137b)	997.742	-0.484769	0.0541687	0.982279	No	G protein-coupled receptor 137B
ENSMUSG00000108461(AV356131)	66.7836	0.84014	0.0541847	0.982279	No	expressed sequence AV356131
ENSMUSG00000116714(AC087556.1)	3.38186	5.08178	0.0543642	NA	No	NA
ENSMUSG00000030823(9130019O22Rik)	298.949	-0.314096	0.0543968	0.984366	No	RIKEN cDNA 9130019O22 gene
ENSMUSG00000020469(Myl7)	65.182	-1.05917	0.0544175	0.984366	No	myosin, light polypeptide 7, regulatory
ENSMUSG00000101009(1700108F19Rik)	9.7678	1.52166	0.0544791	0.984366	No	RIKEN cDNA 1700108F19 gene
ENSMUSG00000057378(Ryr3)	1501.75	-0.519782	0.0544869	0.984366	No	ryanodine receptor 3
ENSMUSG00000113664(Gm47184)	1.74932	-4.35585	0.0546757	NA	No	NA
ENSMUSG00000100455(Gm29170)	53.7086	0.73409	0.0547309	0.987925	No	NA
ENSMUSG00000073478(D730003I15Rik)	57.6956	0.730459	0.0548853	0.989865	No	RIKEN cDNA D730003I15 gene
ENSMUSG00000098803(Gm27468)	1.65459	-4.28463	0.0549029	NA	No	NA
ENSMUSG00000106408(Gm43321)	1.65459	-4.28463	0.0549029	NA	No	NA
ENSMUSG00000098370(Gm19541)	36.2868	-0.736718	0.0549338	0.98989	No	predicted gene, 19541
ENSMUSG00000082706(Gm11663)	138.167	0.482048	0.0550244	0.990674	No	predicted gene 11663
ENSMUSG00000030987(Stim1)	3722.98	-0.522227	0.0550965	0.991125	No	stromal interaction molecule 1
ENSMUSG00000087701(Gm13493)	172.538	-0.48932	0.0552093	0.992307	No	peptidylprolyl isomerase A (Ppia) pseudogene 2_635.1
ENSMUSG00000037440(Vnn1)	139.068	1.19304	0.0553969	0.994828	No	vanin 1
ENSMUSG00000097934(6720483E21Rik)	5.94528	1.85366	0.0555084	0.995981	No	RIKEN cDNA 6720483E21 gene
ENSMUSG00000053957(Gm12474)	19.955	1.03362	0.0555605	0.996066	No	predicted gene 12474
ENSMUSG00000040329(Il7)	309.148	0.630487	0.0557292	0.997453	No	interleukin 7
ENSMUSG00000115205(Gm16374)	20.6582	-1.14567	0.0557326	0.997453	No	glyceraldehyde-3-phosphate dehydrogenase pseudogene
ENSMUSG00000050368(Hoxd10)	1612.91	-0.371637	0.0558078	0.997949	No	homeobox D10
ENSMUSG00000070564(Ntn5)	87.0726	0.926068	0.05606	0.999869	No	netrin 5
ENSMUSG00000070546(Mrgprb3)	4.92846	2.6425	0.0562073	NA	No	MAS-related GPR, member B3
ENSMUSG00000109945(Gm45601)	8.33366	1.99073	0.0562992	0.999869	No	NA
ENSMUSG00000045763(Basp1)	3310.92	-0.492203	0.0563229	0.999869	No	brain abundant, membrane attached signal protein 1
ENSMUSG00000028413(B4galt1)	17245.3	-0.203102	0.0563346	0.999869	No	UDP-Gal:betaGlcNAc beta 1,4- galactosyltransferase, polypeptide 1
ENSMUSG00000086111(Gm15326)	15.7468	1.34714	0.0563842	0.999869	No	predicted gene 15326
ENSMUSG00000085998(AW822252)	58.0485	1.69999	0.0564102	0.999869	No	expressed sequence AW822252
ENSMUSG00000031389(Arhgap4)	374.237	-0.489289	0.0564939	0.999869	No	Rho GTPase activating protein 4
ENSMUSG00000045064(Zc2hc1c)	331.637	0.392241	0.0565227	0.999869	No	zinc finger, C2HC-type containing 1C
ENSMUSG00000031891(Hsd11b2)	8818.9	-0.517292	0.0566164	0.999869	No	hydroxysteroid 11-beta dehydrogenase 2
ENSMUSG00000001436(Slc19a1)	368.113	0.331993	0.0567682	0.999869	No	solute carrier family 19 (folate transporter), member 1
ENSMUSG00000069456(Rdh16)	40.9812	-0.918627	0.0568065	0.999869	No	retinol dehydrogenase 16
ENSMUSG00000096929(A330023F24Rik)	298.666	-0.527307	0.0568803	0.999869	No	RIKEN cDNA A330023F24 gene
ENSMUSG00000005470(Asf1b)	324.226	-0.668244	0.0569121	0.999869	No	anti-silencing function 1B histone chaperone
ENSMUSG00000040537(Adam22)	324.947	-0.738644	0.0569851	0.999869	No	a disintegrin and metallopeptidase domain 22
ENSMUSG00000031841(Cdh13)	1623.51	-0.631164	0.0570305	0.999869	No	cadherin 13
ENSMUSG00000106475(Gm43011)	108.752	0.521321	0.0571444	0.999869	No	NA
ENSMUSG00000115718(Gm49179)	33.1786	-1.08632	0.0573065	0.999869	No	NA
ENSMUSG00000099155(Gm27805)	2.17284	-3.59637	0.0573475	NA	No	NA
ENSMUSG00000058499(Pip)	15.5002	2.12215	0.0574109	0.999869	No	prolactin induced protein
ENSMUSG00000052031(Tagap1)	1586.8	-0.761207	0.0574153	0.999869	No	T cell activation GTPase activating protein 1
ENSMUSG00000071047(Ces1a)	3.6534	3.04153	0.0574861	NA	No	carboxylesterase 1A
ENSMUSG00000103420(Gm37537)	10.326	-1.38316	0.0575197	0.999869	No	NA
ENSMUSG00000055676(Gm5069)	25.4742	0.869625	0.0576762	0.999869	No	glyceraldehyde-3-phosphate dehydrogenase pseudogene
ENSMUSG00000106676(Gm42895)	35.8857	-0.793791	0.0577229	0.999869	No	NA
ENSMUSG00000082192(Gm14719)	220.899	1.29841	0.0577313	0.999869	No	predicted gene 14719
ENSMUSG00000096265(4930467E23Rik)	2.1648	4.43426	0.0578633	NA	No	RIKEN cDNA 4930467E23 gene
ENSMUSG00000021118(Plek2)	446.714	-0.562671	0.0578868	0.999869	No	pleckstrin 2
ENSMUSG00000027849(Syt6)	31.1953	-1.57355	0.0579313	0.999869	No	synaptotagmin VI
ENSMUSG00000027111(Itga6)	15447	0.487796	0.0580537	0.999869	No	integrin alpha 6
ENSMUSG00000032131(Abcg4)	27.6632	0.837075	0.0580823	0.999869	No	ATP binding cassette subfamily G member 4
ENSMUSG00000005054(Cstb)	5363.6	-0.288543	0.0581144	0.999869	No	cystatin B
ENSMUSG00000097011(Gm4651)	7.15486	-1.86286	0.0581776	0.999869	No	predicted gene 4651
ENSMUSG00000032454(Rbp2)	170.322	1.34954	0.0582503	0.999869	No	retinol binding protein 2, cellular
ENSMUSG00000025078(Nhlrc2)	1691.34	0.31852	0.058257	0.999869	No	NHL repeat containing 2
ENSMUSG00000058492(Scp2-ps2)	774.469	-0.272331	0.0583088	0.999869	No	sterol carrier protein 2, pseudogene 2
ENSMUSG00000110411(Gm45457)	253.218	0.477458	0.0583126	0.999869	No	NA
ENSMUSG00000029671(Wnt16)	29.6293	0.924076	0.0583545	0.999869	No	wingless-type MMTV integration site family, member 16
ENSMUSG00000040435(Ppp1r15a)	3056.82	0.327524	0.0583609	0.999869	No	protein phosphatase 1, regulatory (inhibitor) subunit 15A
ENSMUSG00000037390(Muc3)	8.31808	4.00048	0.0584692	0.999869	No	mucin 3, intestinal
ENSMUSG00000091490(Triml2)	16.7669	7.39598	0.0584989	0.999869	No	tripartite motif family-like 2
ENSMUSG00000051855(Mest)	735.875	1.78291	0.0585554	0.999869	No	mesoderm specific transcript
ENSMUSG00000097184(4632428C04Rik)	11.1109	1.37165	0.0586881	0.999869	No	RIKEN cDNA 4632428C04 gene
ENSMUSG00000087111(Gm11399)	11.4559	1.31155	0.0587446	0.999869	No	predicted gene 11399
ENSMUSG00000029363(Rfc5)	565.235	-0.45587	0.0588093	0.999869	No	replication factor C (activator 1) 5
ENSMUSG00000085786(Gm15987)	51.3674	-1.14016	0.0588915	0.999869	No	predicted gene 15987
ENSMUSG00000025381(Cnpy2)	3715.34	0.244442	0.0588942	0.999869	No	canopy FGF signaling regulator 2
ENSMUSG00000079610(Ankrd39)	204.136	0.383403	0.0589181	0.999869	No	ankyrin repeat domain 39
ENSMUSG00000023263(9530002B09Rik)	1.57753	-4.22424	0.0589281	NA	No	RIKEN cDNA 9530002B09 gene
ENSMUSG00000096793(Gm3002)	1.99513	4.32509	0.0589686	NA	No	alpha-takusan pseudogene
ENSMUSG00000026361(Cdc73)	4242.02	0.740776	0.0590214	0.999869	No	cell division cycle 73, Paf1/RNA polymerase II complex component
ENSMUSG00000075279(Mrpl23-ps1)	33.2571	-1.15995	0.0590457	0.999869	No	mitichondrial ribosomal protein L23, pseudogene 1
ENSMUSG00000032666(1700025G04Rik)	1047.82	0.419652	0.0593648	0.999869	No	RIKEN cDNA 1700025G04 gene
ENSMUSG00000049932(H2afx)	764.439	-0.287312	0.059371	0.999869	No	H2A histone family, member X
ENSMUSG00000006724(Cyp27b1)	50.5002	0.615933	0.0593797	0.999869	No	cytochrome P450, family 27, subfamily b, polypeptide 1
ENSMUSG00000094103(1700047I17Rik2)	103.874	-1.4727	0.0595491	0.999869	No	RIKEN cDNA 1700047I17 gene 2
ENSMUSG00000025723(Nmb)	110.447	-0.664765	0.0596117	0.999869	No	neuromedin B
ENSMUSG00000030214(Plbd1)	678.314	-0.662534	0.0596145	0.999869	No	phospholipase B domain containing 1
ENSMUSG00000041329(Atp1b2)	603.123	-0.701558	0.0596275	0.999869	No	ATPase, Na+/K+ transporting, beta 2 polypeptide
ENSMUSG00000025241(Fyco1)	2542.26	0.219487	0.0597042	0.999869	No	FYVE and coiled-coil domain containing 1
ENSMUSG00000026563(Tada1)	1142.38	-0.240883	0.0597772	0.999869	No	transcriptional adaptor 1
ENSMUSG00000056043(Rgs9bp)	16.8508	-1.21292	0.0598763	0.999869	No	regulator of G-protein signalling 9 binding protein
ENSMUSG00000111820(Gm36120)	66.9953	1.24033	0.0599173	0.999869	No	predicted gene, 36120
ENSMUSG00000028923(Necap2)	2666.63	0.25248	0.0599328	0.999869	No	NECAP endocytosis associated 2
ENSMUSG00000108085(A930014E10Rik)	4.70213	-2.4166	0.0599569	NA	No	RIKEN cDNA A930014E10 gene
ENSMUSG00000032041(Tirap)	3405.88	0.35155	0.0600236	0.999869	No	toll-interleukin 1 receptor (TIR) domain-containing adaptor protein
ENSMUSG00000026981(Il1rn)	434.579	-1.20892	0.0600764	0.999869	No	interleukin 1 receptor antagonist
ENSMUSG00000031196(F8)	156.653	0.838133	0.0602962	0.999869	No	coagulation factor VIII
ENSMUSG00000024579(Pcyox1l)	468.092	-0.361574	0.0603748	0.999869	No	prenylcysteine oxidase 1 like
ENSMUSG00000026390(Marco)	8.64529	2.1442	0.0604305	0.999869	No	macrophage receptor with collagenous structure
ENSMUSG00000095403(Gm21092)	52.5851	-0.737462	0.0604462	0.999869	No	cadherin 11 pseudogene
ENSMUSG00000086706(Gm15848)	23.7103	1.02085	0.0604467	0.999869	No	predicted gene 15848
ENSMUSG00000005237(Dnah2)	22.3542	-1.09452	0.0605192	0.999869	No	dynein, axonemal, heavy chain 2
ENSMUSG00000082272(Gm11675)	2.2823	-3.69925	0.0605857	NA	No	eukaryotic translation elongation factor 1 delta (guanine nucleotide exchange protein) pseudogene
ENSMUSG00000044574(5031434C07Rik)	11.5483	1.67415	0.0606265	0.999869	No	RIKEN cDNA 5031434C07 gene
ENSMUSG00000036931(Nfkbid)	76.373	-0.780263	0.0607209	0.999869	No	nuclear factor of kappa light polypeptide gene enhancer in B cells inhibitor, delta
ENSMUSG00000021211(Akr1c12)	82.2939	0.765974	0.0607615	0.999869	No	aldo-keto reductase family 1, member C12
ENSMUSG00000047787(Flrt1)	284.06	-1.15307	0.0608305	0.999869	No	fibronectin leucine rich transmembrane protein 1
ENSMUSG00000026009(Icos)	51.0126	-0.944698	0.0608798	0.999869	No	inducible T cell co-stimulator
ENSMUSG00000108371(Gm38832)	2.42024	3.527	0.060894	NA	No	predicted gene, 38832
ENSMUSG00000001155(Ftcd)	2.91521	4.86909	0.0609873	NA	No	formiminotransferase cyclodeaminase
ENSMUSG00000090084(Srpx)	813.777	-0.330627	0.0610328	0.999869	No	sushi-repeat-containing protein
ENSMUSG00000036896(C1qc)	5681.64	-0.491268	0.0610581	0.999869	No	complement component 1, q subcomponent, C chain
ENSMUSG00000025509(Pnpla2)	4285.71	0.246721	0.0611968	0.999869	No	patatin-like phospholipase domain containing 2
ENSMUSG00000113999(Gm47681)	4.70983	-3.22596	0.0611998	NA	No	NA
ENSMUSG00000090399(Gm38399)	83.6479	0.689779	0.0612172	0.999869	No	NA
ENSMUSG00000037977(6430571L13Rik)	21.4813	1.98805	0.0612326	0.999869	No	RIKEN cDNA 6430571L13 gene
ENSMUSG00000074978(Actg-ps1)	21.6273	-1.25541	0.0613371	0.999869	No	actin, gamma, pseudogene 1
ENSMUSG00000065429(Mir345)	3.02837	-3.23018	0.0614316	NA	No	microRNA 345
ENSMUSG00000044268(Gm4895)	33.3182	-0.794479	0.061476	0.999869	No	predicted gene 4895
ENSMUSG00000081453(Gm6767)	54.0101	-0.696386	0.0615571	0.999869	No	eukaryotic translation elongation factor 1 alpha 1 pseudogene
ENSMUSG00000112254(Gm47690)	29.0673	0.93985	0.0615989	0.999869	No	NA
ENSMUSG00000106022(Gm42929)	67.1651	0.620693	0.0617265	0.999869	No	NA
ENSMUSG00000030409(Dmpk)	7934.18	-0.339464	0.0617735	0.999869	No	dystrophia myotonica-protein kinase
ENSMUSG00000100394(Gm28791)	51.4878	-0.628116	0.0617866	0.999869	No	NA
ENSMUSG00000047509(Gm6776)	4.08771	-3.01504	0.0618011	NA	No	leucine zipper transcription factor-like 1 pseudogene
ENSMUSG00000091412(Gm2895)	10.8126	-1.45909	0.0618938	0.999869	No	predicted gene 2895
ENSMUSG00000027875(Hmgcs2)	722.595	-1.00262	0.0619077	0.999869	No	3-hydroxy-3-methylglutaryl-Coenzyme A synthase 2
ENSMUSG00000031595(Pdgfrl)	406.601	0.683773	0.061953	0.999869	No	platelet-derived growth factor receptor-like
ENSMUSG00000078154(Gm12184)	393.092	-0.419415	0.0619638	0.999869	No	CDK2 (cyclin-dependent kinase 2)-associated protein 1 pseudogene
ENSMUSG00000078905(Gm14393)	1.60723	-4.24831	0.0620122	NA	No	predicted gene 14393
ENSMUSG00000038725(Pkhd1l1)	1614.59	0.860967	0.062033	0.999869	No	polycystic kidney and hepatic disease 1-like 1
ENSMUSG00000062270(Morf4l1)	9376.87	0.202628	0.0621115	0.999869	No	mortality factor 4 like 1
ENSMUSG00000067279(Ppp1r3c)	6119.89	-1.55145	0.062225	0.999869	No	protein phosphatase 1, regulatory (inhibitor) subunit 3C
ENSMUSG00000033597(Caskin1)	8.41682	2.63554	0.062368	0.999869	No	CASK interacting protein 1
ENSMUSG00000111671(Gm6983)	19.6279	-1.03994	0.0625584	0.999869	No	ribosomal protein S8 pseudogene
ENSMUSG00000032344(Mb21d1)	250.738	-0.476024	0.0627069	0.999869	No	Mab-21 domain containing 1
ENSMUSG00000060336(Zfp937)	239.394	-0.474398	0.0628152	0.999869	No	zinc finger protein 937
ENSMUSG00000042628(Zfyve1)	2876.55	0.422704	0.0628412	0.999869	No	zinc finger, FYVE domain containing 1
ENSMUSG00000068457(Uty)	15.3912	7.27255	0.0628484	0.999869	No	ubiquitously transcribed tetratricopeptide repeat gene, Y chromosome
ENSMUSG00000051076(Vtcn1)	4320.56	-0.242296	0.0628975	0.999869	No	V-set domain containing T cell activation inhibitor 1
ENSMUSG00000027797(Dclk1)	2141.51	-0.594274	0.0630066	0.999869	No	doublecortin-like kinase 1
ENSMUSG00000028773(Fabp3)	135.404	0.528516	0.0630455	0.999869	No	fatty acid binding protein 3, muscle and heart
ENSMUSG00000000579(Dynlt1c)	784.341	-0.386435	0.0631792	0.999869	No	dynein light chain Tctex-type 1C
ENSMUSG00000114547(Gm3226)	13.4265	-1.21273	0.0632177	0.999869	No	tubulin, alpha 1B pseudogene
ENSMUSG00000103630(Gm37242)	12.1272	-1.52021	0.0632533	0.999869	No	NA
ENSMUSG00000042499(Hoxd11)	425.379	-0.499086	0.0633494	0.999869	No	homeobox D11
ENSMUSG00000108231(Gm4045)	16.8431	-1.29662	0.0634236	0.999869	No	ATP synthase, H+ transporting, mitochondrial F0 complex, subunit g pseudogene
ENSMUSG00000047642(D930020B18Rik)	6.97392	2.30034	0.0634434	0.999869	No	RIKEN cDNA D930020B18 gene
ENSMUSG00000097457(2310031A07Rik)	3.2006	-3.29691	0.0634514	NA	No	RIKEN cDNA 2310031A07 gene
ENSMUSG00000038155(Gstp2)	27.4027	1.50886	0.0634652	0.999869	No	glutathione S-transferase, pi 2
ENSMUSG00000096323(Gm20767)	1.79668	-4.3923	0.0635427	NA	No	predicted gene, 20767
ENSMUSG00000046971(Pla2g4f)	68.6528	1.55632	0.0636621	0.999869	No	phospholipase A2, group IVF
ENSMUSG00000024773(Atg2a)	1885.57	0.369415	0.0636681	0.999869	No	autophagy related 2A
ENSMUSG00000057457(Phex)	8.76421	1.67407	0.0637291	0.999869	No	phosphate regulating endopeptidase homolog, X-linked
ENSMUSG00000046591(Ticrr)	139.95	-0.70959	0.0638108	0.999869	No	TOPBP1-interacting checkpoint and replication regulator
ENSMUSG00000031543(Ank1)	102.681	-0.877705	0.0638235	0.999869	No	ankyrin 1, erythroid
ENSMUSG00000106490(Gm43283)	25.1173	-1.18725	0.063943	0.999869	No	NA
ENSMUSG00000113003(Gm47138)	61.8334	0.589217	0.0639578	0.999869	No	NA
ENSMUSG00000047428(Dlk2)	3.76018	3.27222	0.0641227	NA	No	delta like non-canonical Notch ligand 2
ENSMUSG00000079355(Ackr4)	466.867	-0.871555	0.0643186	0.999869	No	atypical chemokine receptor 4
ENSMUSG00000034584(Exph5)	259.042	0.909321	0.0643455	0.999869	No	exophilin 5
ENSMUSG00000051839(Gypa)	58.5832	-0.799872	0.0643476	0.999869	No	glycophorin A
ENSMUSG00000023235(Ccl25)	359.516	0.384394	0.0644927	0.999869	No	chemokine (C-C motif) ligand 25
ENSMUSG00000104496(Gm5837)	22.2441	-1.04437	0.0645126	0.999869	No	RuvB-like protein 1 pseudogene
ENSMUSG00000115547(1100001I12Rik)	1.69054	4.08525	0.0645139	NA	No	RIKEN cDNA 1100001I12 gene
ENSMUSG00000083562(Gm13234)	3.0443	-3.19364	0.06456	NA	No	predicted gene 13234
ENSMUSG00000083157(Gm13511)	8.9144	1.52101	0.064632	0.999869	No	NA
ENSMUSG00000035523(Vmn1r172)	1.56268	-4.21182	0.0646552	NA	No	vomeronasal 1 receptor 172
ENSMUSG00000111818(Gm17749)	1.56268	-4.21182	0.0646552	NA	No	predicted gene, 17749
ENSMUSG00000107597(Gm44764)	62.1723	0.628797	0.0646568	0.999869	No	predicted gene 44764
ENSMUSG00000113971(Gm2022)	5.70005	5.83751	0.0646799	NA	No	predicted pseudogene 2022
ENSMUSG00000096619(Gm2035)	2.98032	4.89985	0.0647593	NA	No	eukaryotic translation initiation factor 1A-like 2 pseudogene
ENSMUSG00000094075(Ighv1-80)	5.77883	2.92245	0.0648816	NA	No	immunoglobulin heavy variable 1-80
ENSMUSG00000043003(Rasef)	2128.69	0.353287	0.0649885	0.999869	No	RAS and EF hand domain containing
ENSMUSG00000105895(Gm42829)	55.0147	-0.586893	0.0649913	0.999869	No	NA
ENSMUSG00000027346(Gpcpd1)	10823.7	0.380201	0.0650376	0.999869	No	glycerophosphocholine phosphodiesterase 1
ENSMUSG00000087187(Gm13431)	17.442	1.09513	0.0650415	0.999869	No	predicted gene 13431
ENSMUSG00000054074(Skida1)	224.452	-0.476154	0.0651406	0.999869	No	SKI/DACH domain containing 1
ENSMUSG00000059288(Cdyl)	820.822	0.330134	0.0653189	0.999869	No	chromodomain protein, Y chromosome-like
ENSMUSG00000086040(Wipf3)	486.592	0.864218	0.06542	0.999869	No	WAS/WASL interacting protein family, member 3
ENSMUSG00000082519(Vamp7-ps)	221.244	0.442499	0.0654769	0.999869	No	vesicle-associated membrane protein 7, pseudogene
ENSMUSG00000094164(Ighv2-3)	9.12423	-3.89527	0.0654967	0.999869	No	immunoglobulin heavy variable 2-3
ENSMUSG00000057176(Ccdc189)	180.711	0.420062	0.065602	0.999869	No	coiled-coil domain containing 189
ENSMUSG00000033306(Lpp)	22905.6	-0.36589	0.0656083	0.999869	No	LIM domain containing preferred translocation partner in lipoma
ENSMUSG00000020577(Tspan13)	7243.05	-0.417386	0.0656874	0.999869	No	tetraspanin 13
ENSMUSG00000004317(Clcn5)	2746.07	-0.25944	0.0657186	0.999869	No	chloride channel, voltage-sensitive 5
ENSMUSG00000022012(Enox1)	53.1619	0.827332	0.0658366	0.999869	No	ecto-NOX disulfide-thiol exchanger 1
ENSMUSG00000029587(Zfp12)	1002.93	-0.272994	0.0658414	0.999869	No	zinc finger protein 12
ENSMUSG00000048503(Tmem136)	207.937	0.672743	0.0659106	0.999869	No	transmembrane protein 136
ENSMUSG00000071035(Gm5499)	19.5187	-1.12251	0.0659312	0.999869	No	thioredoxin domain containing 14 pseudogene
ENSMUSG00000085255(Taco1os)	18.4013	0.977997	0.0660426	0.999869	No	translational activator of mitochondrially encoded cytochrome c oxidase I, opposite strand
ENSMUSG00000041817(Fam169a)	8.01186	1.94624	0.0660635	0.999869	No	family with sequence similarity 169, member A
ENSMUSG00000102657(Gm37899)	12.4749	2.14538	0.0660792	0.999869	No	NA
ENSMUSG00000074811(Hps6)	310.128	-0.391973	0.0661037	0.999869	No	HPS6, biogenesis of lysosomal organelles complex 2 subunit 3
ENSMUSG00000074221(Zfp568)	1468.63	0.802042	0.06622	0.999869	No	zinc finger protein 568
ENSMUSG00000048261(Gm4879)	29.6319	-0.912365	0.0663607	0.999869	No	WD repeat domain 12 pseudogene
ENSMUSG00000100908(Gm28888)	2.37697	3.52326	0.0663957	NA	No	predicted gene 28888
ENSMUSG00000036040(Adamtsl2)	62.3468	1.28209	0.0664755	0.999869	No	ADAMTS-like 2
ENSMUSG00000115379(Gm48990)	74.6727	-0.723726	0.066512	0.999869	No	NA
ENSMUSG00000034416(Pkd1l2)	180.144	0.856472	0.0666466	0.999869	No	polycystic kidney disease 1 like 2
ENSMUSG00000074604(Mgst2)	28.6567	1.60781	0.0666538	0.999869	No	microsomal glutathione S-transferase 2
ENSMUSG00000111082(Gm30934)	4.05449	-2.08572	0.0667436	NA	No	predicted gene, 30934
ENSMUSG00000112188(Gm47708)	1.65003	4.05434	0.0667618	NA	No	NA
ENSMUSG00000001663(Gstt1)	227.554	-0.57469	0.066978	0.999869	No	glutathione S-transferase, theta 1
ENSMUSG00000021396(Nxnl2)	23.5479	1.19387	0.0670272	0.999869	No	nucleoredoxin-like 2
ENSMUSG00000039542(Ncam1)	5785.16	-0.47399	0.0671453	0.999869	No	neural cell adhesion molecule 1
ENSMUSG00000112627(4933412E12Rik)	118.967	0.44708	0.067156	0.999869	No	RIKEN cDNA 4933412E12 gene
ENSMUSG00000059201(Lep)	5.49413	5.7874	0.0672219	NA	No	leptin
ENSMUSG00000082791(Gm4875)	126.957	0.442893	0.0672954	0.999869	No	Lasp1 pseudogene
ENSMUSG00000002475(Abhd3)	40.3035	1.18255	0.0673317	0.999869	No	abhydrolase domain containing 3
ENSMUSG00000020423(Btg2)	11252.6	0.390668	0.0673707	0.999869	No	B cell translocation gene 2, anti-proliferative
ENSMUSG00000005986(Ankrd13d)	92.1674	0.569993	0.0675076	0.999869	No	ankyrin repeat domain 13 family, member D
ENSMUSG00000110298(Gm8189)	100.734	0.897505	0.0675225	0.999869	No	predicted gene 8189
ENSMUSG00000056268(Dennd1b)	2049.5	0.240129	0.0675402	0.999869	No	DENN/MADD domain containing 1B
ENSMUSG00000022353(Mtss1)	4690.82	0.465497	0.067628	0.999869	No	metastasis suppressor 1
ENSMUSG00000049907(Rasl11b)	1634.03	0.836601	0.0676751	0.999869	No	RAS-like, family 11, member B
ENSMUSG00000097059(Fam120aos)	194.152	0.456423	0.0677893	0.999869	No	family with sequence similarity 120A, opposite strand
ENSMUSG00000093805(Gal3st2b)	54.3107	-1.07736	0.0678343	0.999869	No	galactose-3-O-sulfotransferase 2B
ENSMUSG00000051910(Sox6)	87.8988	0.62016	0.0679767	0.999869	No	SRY (sex determining region Y)-box 6
ENSMUSG00000057778(Cyb5d2)	553.258	0.306487	0.0679848	0.999869	No	cytochrome b5 domain containing 2
ENSMUSG00000085772(D630024D03Rik)	6.67806	2.84312	0.0680143	0.999869	No	RIKEN cDNA D630024D03 gene
ENSMUSG00000038446(Cdc40)	2404.82	0.230476	0.0680749	0.999869	No	cell division cycle 40
ENSMUSG00000031209(Heph)	529.291	0.3839	0.0681003	0.999869	No	hephaestin
ENSMUSG00000083116(Gm13410)	88.7082	0.866529	0.0681407	0.999869	No	DEAD (Asp-Glu-Ala-Asp) box polypeptide 6 pseudogene
ENSMUSG00000104682(Gm42636)	94.4692	-0.514713	0.0682184	0.999869	No	NA
ENSMUSG00000028737(Aldh4a1)	465.529	-0.483331	0.0682456	0.999869	No	aldehyde dehydrogenase 4 family, member A1
ENSMUSG00000028182(Lrriq3)	42.7818	0.702126	0.0683977	0.999869	No	leucine-rich repeats and IQ motif containing 3
ENSMUSG00000100033(Gm8337)	13.967	-1.10765	0.0685541	0.999869	No	heat shock protein 8 pseudogene
ENSMUSG00000030895(Hpx)	49.45	1.39411	0.0685594	0.999869	No	hemopexin
ENSMUSG00000010529(Gm266)	68.7868	-0.991254	0.0686012	0.999869	No	predicted gene 266
ENSMUSG00000089851(Gm16579)	3.31394	3.08088	0.0686149	NA	No	NA
ENSMUSG00000047751(Utf1)	124.402	-0.736397	0.0688277	0.999869	No	undifferentiated embryonic cell transcription factor 1
ENSMUSG00000082028(Gm1826)	16.9173	-1.09303	0.0688294	0.999869	No	synovial sarcoma translocation, Chromosome 18 pseudogene
ENSMUSG00000109338(Gm45030)	6.12101	2.13471	0.0690206	0.999869	No	NA
ENSMUSG00000108723(Gm44837)	33.5975	-0.935021	0.0691724	0.999869	No	NA
ENSMUSG00000067575(Rpl35a-ps3)	7.18444	-1.56904	0.0694021	0.999869	No	ribosomal protein L35A, pseudogene 3
ENSMUSG00000004328(Hif3a)	187.464	2.60745	0.0694142	0.999869	No	hypoxia inducible factor 3, alpha subunit
ENSMUSG00000043639(Rbm20)	355.339	0.411423	0.0694306	0.999869	No	RNA binding motif protein 20
ENSMUSG00000047361(Gm973)	23.6522	1.01605	0.0695049	0.999869	No	predicted gene 973
ENSMUSG00000097561(4632411P08Rik)	35.0679	1.82985	0.0695793	0.999869	No	RIKEN cDNA 4632411P08 gene
ENSMUSG00000027692(Tnik)	1754.98	-0.336972	0.0695809	0.999869	No	TRAF2 and NCK interacting kinase
ENSMUSG00000052496(Pkdrej)	20.888	-1.08892	0.0697166	0.999869	No	polycystin (PKD) family receptor for egg jelly
ENSMUSG00000087381(Gm16008)	67.1696	0.613154	0.0698959	0.999869	No	NA
ENSMUSG00000027004(Frzb)	3691.89	-0.372223	0.0699005	0.999869	No	frizzled-related protein
ENSMUSG00000020928(Higd1b)	144.031	-0.497241	0.0699276	0.999869	No	HIG1 domain family, member 1B
ENSMUSG00000031760(Mt3)	22.734	-1.21631	0.0701595	0.999869	No	metallothionein 3
ENSMUSG00000055546(Timd4)	212.325	-0.92578	0.0703719	0.999869	No	T cell immunoglobulin and mucin domain containing 4
ENSMUSG00000071656(Lrrn4cl)	498.393	0.629895	0.070417	0.999869	No	LRRN4 C-terminal like
ENSMUSG00000036046(5031439G07Rik)	6157.96	-0.272423	0.0704531	0.999869	No	RIKEN cDNA 5031439G07 gene
ENSMUSG00000021457(Syk)	2012.38	-0.403768	0.0704692	0.999869	No	spleen tyrosine kinase
ENSMUSG00000051980(Casr)	26.1179	1.28747	0.0705564	0.999869	No	calcium-sensing receptor
ENSMUSG00000024791(Cdca5)	233.89	-0.61111	0.0706136	0.999869	No	cell division cycle associated 5
ENSMUSG00000070547(Mrgprb1)	96.1591	-0.977947	0.0706298	0.999869	No	MAS-related GPR, member B1
ENSMUSG00000028688(Toe1)	828.664	-0.283305	0.0707669	0.999869	No	target of EGR1, member 1 (nuclear)
ENSMUSG00000048406(B330016D10Rik)	48.946	0.828407	0.0707742	0.999869	No	RIKEN cDNA B330016D10 gene
ENSMUSG00000032172(Olfm2)	105.516	-0.904585	0.0708621	0.999869	No	olfactomedin 2
ENSMUSG00000096010(Hist4h4)	8.94503	1.35021	0.0709197	0.999869	No	histone cluster 4, H4
ENSMUSG00000105456(Gm43745)	3.06064	4.93745	0.0709666	NA	No	NA
ENSMUSG00000095677(Dynlt1f)	465.427	-0.352147	0.0711631	0.999869	No	dynein light chain Tctex-type 1F
ENSMUSG00000021123(Rdh12)	379.604	0.71618	0.0712689	0.999869	No	retinol dehydrogenase 12
ENSMUSG00000079311(Gm3222)	32.4975	-0.71651	0.0713108	0.999869	No	glyceraldehyde-3-phosphate dehydrogenase pseudogene
ENSMUSG00000084087(Gm13650)	36.9222	0.892967	0.0713251	0.999869	No	ubiquitin-conjugating enzyme E2 variant 2-like
ENSMUSG00000045842(Tgif2-ps2)	1.9921	-3.47545	0.071347	NA	No	TGFB-induced factor homeobox 2, pseudogene 2
ENSMUSG00000020361(Hspa4)	29493	-0.239263	0.071371	0.999869	No	heat shock protein 4
ENSMUSG00000039461(Tcta)	1570.64	0.474701	0.0714449	0.999869	No	T cell leukemia translocation altered gene
ENSMUSG00000024790(Sac3d1)	264.367	-0.498229	0.0715095	0.999869	No	SAC3 domain containing 1
ENSMUSG00000113636(Gm8616)	1.98414	-3.47547	0.071567	NA	No	ribonucleotide reductase M2 B (TP53 inducible) pseudogene
ENSMUSG00000085174(Gm16206)	6.47714	1.63222	0.0715858	0.999869	No	predicted gene 16206
ENSMUSG00000003341(Atp8b3)	14.256	3.23627	0.0716135	0.999869	No	ATPase, class I, type 8B, member 3
ENSMUSG00000038968(Klk1b16)	5.35459	5.74722	0.0716713	NA	No	kallikrein 1-related peptidase b16
ENSMUSG00000108513(Gm30075)	38.8314	0.966213	0.0716748	0.999869	No	predicted gene, 30075
ENSMUSG00000107385(C330024D21Rik)	4.33833	2.4159	0.0716803	NA	No	RIKEN cDNA C330024D21 gene
ENSMUSG00000084792(1700056N10Rik)	76.344	-0.492493	0.0716857	0.999869	No	RIKEN cDNA 1700056N10 gene
ENSMUSG00000033792(Atp7a)	2669.38	0.325301	0.0717136	0.999869	No	ATPase, Cu++ transporting, alpha polypeptide
ENSMUSG00000069892(9930111J21Rik2)	844.658	0.283867	0.0717464	0.999869	No	RIKEN cDNA 9930111J21 gene 2
ENSMUSG00000025140(Pycr1)	181.954	-0.365263	0.0717999	0.999869	No	pyrroline-5-carboxylate reductase 1
ENSMUSG00000031849(Comp)	150.131	1.19013	0.0718584	0.999869	No	cartilage oligomeric matrix protein
ENSMUSG00000036362(P2ry13)	183.327	0.407936	0.071901	0.999869	No	purinergic receptor P2Y, G-protein coupled 13
ENSMUSG00000062170(Fmr1nb)	13.07	7.03668	0.0719064	0.999869	No	fragile X mental retardation 1 neighbor
ENSMUSG00000091086(Rpl6l)	2029.81	-0.349808	0.0719923	0.999869	No	ribosomal protein L6-like
ENSMUSG00000100131(Gm28439)	561.858	-0.602085	0.0720082	0.999869	No	NA
ENSMUSG00000083241(Gm13259)	3.07292	-3.25439	0.0722195	NA	No	predicted gene 13259
ENSMUSG00000027716(Trpc3)	1424.49	-0.380913	0.0722323	0.999869	No	transient receptor potential cation channel, subfamily C, member 3
ENSMUSG00000062760(Shisal1)	33.2465	-1.60186	0.072244	0.999869	No	NA
ENSMUSG00000046908(Ltb4r1)	76.5531	0.654721	0.0722731	0.999869	No	leukotriene B4 receptor 1
ENSMUSG00000045613(Chrm2)	29.4351	-0.926348	0.0723086	0.999869	No	cholinergic receptor, muscarinic 2, cardiac
ENSMUSG00000039431(Mtmr7)	158.426	0.525647	0.0723761	0.999869	No	myotubularin related protein 7
ENSMUSG00000117079(AC154187.1)	8.40182	1.44575	0.0724533	0.999869	No	NA
ENSMUSG00000010154(Spire2)	260.534	0.657347	0.0725427	0.999869	No	spire type actin nucleation factor 2
ENSMUSG00000038973(Cldnd2)	3.1776	3.00249	0.0727498	NA	No	claudin domain containing 2
ENSMUSG00000026589(Sec16b)	433.172	0.550855	0.0729183	0.999869	No	SEC16 homolog B (S. cerevisiae)
ENSMUSG00000024610(Cd74)	6245.03	-0.43581	0.0729229	0.999869	No	CD74 antigen (invariant polypeptide of major histocompatibility complex, class II antigen-associated)
ENSMUSG00000034796(Cpne7)	30.6728	1.10415	0.0729952	0.999869	No	copine VII
ENSMUSG00000014301(Pam16)	392.602	0.332709	0.0730003	0.999869	No	presequence translocase-asssociated motor 16 homolog (S. cerevisiae)
ENSMUSG00000064293(Cntn4)	1.5306	-4.16497	0.0730172	NA	No	contactin 4
ENSMUSG00000083732(Gm14197)	1.5306	-4.16497	0.0730172	NA	No	predicted gene 14197
ENSMUSG00000082310(Gm12904)	1.5306	-4.16497	0.0730172	NA	No	eukaryotic translation initiation factor 2C, 2 pseudogene
ENSMUSG00000063275(Hacd1)	657.415	-0.359165	0.0730823	0.999869	No	3-hydroxyacyl-CoA dehydratase 1
ENSMUSG00000084981(Gm15962)	6.10343	2.69148	0.0731814	0.999869	No	NA
ENSMUSG00000034520(Gjc1)	1125.61	-0.335955	0.0732206	0.999869	No	gap junction protein, gamma 1
ENSMUSG00000109905(Gm7380)	2.98533	-3.15286	0.0732302	NA	No	ribosomal protein L24 pseudogene
ENSMUSG00000025938(Slco5a1)	3013.46	-0.479883	0.0733978	0.999869	No	solute carrier organic anion transporter family, member 5A1
ENSMUSG00000109293(Dcst2)	24.3689	1.61747	0.0734119	0.999869	No	DC-STAMP domain containing 2
ENSMUSG00000025993(Slc40a1)	15155.6	0.395163	0.0734284	0.999869	No	solute carrier family 40 (iron-regulated transporter), member 1
ENSMUSG00000109568(Gm45074)	46.9945	0.660069	0.0734492	0.999869	No	NA
ENSMUSG00000091455(Otogl)	436.389	-0.400155	0.0735849	0.999869	No	otogelin-like
ENSMUSG00000086541(Has2os)	22.482	-1.00316	0.0735971	0.999869	No	hyaluronan synthase 2, opposite strand
ENSMUSG00000022102(Dok2)	222.296	-0.749559	0.0736748	0.999869	No	docking protein 2
ENSMUSG00000079173(Zan)	91.5396	0.529204	0.0737184	0.999869	No	zonadhesin
ENSMUSG00000031207(Msn)	23459.4	-0.338632	0.0737484	0.999869	No	moesin
ENSMUSG00000100201(Gm29093)	42.4927	-0.673942	0.0737577	0.999869	No	NA
ENSMUSG00000022219(Cideb)	430.069	0.345555	0.0741472	0.999869	No	cell death-inducing DNA fragmentation factor, alpha subunit-like effector B
ENSMUSG00000021741(Gm5457)	10.5672	-1.47725	0.0742625	0.999869	No	ubiquinol-cytochrome c reductase binding protein pseudogene
ENSMUSG00000056124(B4galt6)	1472.85	-0.378572	0.0742674	0.999869	No	UDP-Gal:betaGlcNAc beta 1,4-galactosyltransferase, polypeptide 6
ENSMUSG00000048284(Tas2r126)	10.1431	1.63334	0.0743223	0.999869	No	taste receptor, type 2, member 126
ENSMUSG00000046447(Camk2n1)	1862.93	-0.402019	0.0744148	0.999869	No	calcium/calmodulin-dependent protein kinase II inhibitor 1
ENSMUSG00000021631(Mrps36-ps1)	4.52269	-2.24916	0.0744833	NA	No	mitichondrial ribosomal protein S36, pseudogene 1
ENSMUSG00000025272(Tro)	129.421	-0.599769	0.074613	0.999869	No	trophinin
ENSMUSG00000022114(Spry2)	1501.55	0.348688	0.074678	0.999869	No	sprouty RTK signaling antagonist 2
ENSMUSG00000047419(Cmya5)	83.1707	0.881066	0.0747013	0.999869	No	cardiomyopathy associated 5
ENSMUSG00000023979(Guca1b)	24.5228	0.940191	0.07476	0.999869	No	guanylate cyclase activator 1B
ENSMUSG00000083817(Gm14400)	8.95557	1.54969	0.0748559	0.999869	No	predicted gene 14400
ENSMUSG00000100514(Gm12960)	78.3823	-0.604697	0.0749628	0.999869	No	predicted gene 12960
ENSMUSG00000038175(Mylip)	1725.6	0.419142	0.0750632	0.999869	No	myosin regulatory light chain interacting protein
ENSMUSG00000112397(Gm10824)	27.2671	0.909478	0.0751184	0.999869	No	predicted gene 10824
ENSMUSG00000090031(4732440D04Rik)	161.814	0.428871	0.075135	0.999869	No	RIKEN cDNA 4732440D04 gene
ENSMUSG00000033628(Pik3c3)	3615.57	0.620784	0.0751652	0.999869	No	phosphatidylinositol 3-kinase catalytic subunit type 3
ENSMUSG00000081434(Gm14165)	13.1618	-1.33813	0.0751957	0.999869	No	ribosomal protein, large, P0 pseudogene
ENSMUSG00000037406(Htra4)	1967.33	-0.432726	0.0752193	0.999869	No	HtrA serine peptidase 4
ENSMUSG00000038894(Irs2)	1370.46	0.69012	0.0752223	0.999869	No	insulin receptor substrate 2
ENSMUSG00000087794(Gm25966)	6.98909	1.60506	0.0752801	0.999869	No	NA
ENSMUSG00000084838(Gm10241)	307.06	-0.697853	0.0752872	0.999869	No	SMT3 suppressor of mif two 3 homolog 2 pseudogene
ENSMUSG00000054383(Pnma1)	14.269	-1.53109	0.0753318	0.999869	No	paraneoplastic antigen MA1
ENSMUSG00000073598(1700066B19Rik)	98.8605	0.437291	0.0754667	0.999869	No	RIKEN cDNA 1700066B19 gene
ENSMUSG00000020649(Rrm2)	1220.38	-0.818244	0.075481	0.999869	No	ribonucleotide reductase M2
ENSMUSG00000061718(Ppp1r1b)	227.938	1.04455	0.0755825	0.999869	No	protein phosphatase 1, regulatory (inhibitor) subunit 1B
ENSMUSG00000083567(Gm11451)	411.395	-0.460231	0.0755866	0.999869	No	protein tyrosine phosphatase-like (proline instead of catalytic arginine), member a pseudogene
ENSMUSG00000022211(Carmil3)	24.7961	0.924003	0.0756379	0.999869	No	capping protein regulator and myosin 1 linker 3
ENSMUSG00000028795(Ccdc28b)	245.177	0.410599	0.0756456	0.999869	No	coiled coil domain containing 28B
ENSMUSG00000006378(Gcat)	26.0539	-0.860462	0.0758235	0.999869	No	glycine C-acetyltransferase (2-amino-3-ketobutyrate-coenzyme A ligase)
ENSMUSG00000112907(Gm47015)	179.56	2.63509	0.075846	0.999869	No	NA
ENSMUSG00000023959(Clic5)	2344.04	0.839236	0.075895	0.999869	No	chloride intracellular channel 5
ENSMUSG00000038540(Tmc3)	7.84729	1.80429	0.0759403	0.999869	No	transmembrane channel-like gene family 3
ENSMUSG00000037610(Kcnmb2)	13.0332	3.19741	0.0759932	0.999869	No	potassium large conductance calcium-activated channel, subfamily M, beta member 2
ENSMUSG00000117232(CT030665.2)	19.0879	1.01489	0.0760354	0.999869	No	NA
ENSMUSG00000115092(E130202H07Rik)	12.1993	6.93687	0.0760499	0.999869	No	RIKEN cDNA E130202H07 gene
ENSMUSG00000050556(Kcnb1)	1005.46	-0.591395	0.0760787	0.999869	No	potassium voltage gated channel, Shab-related subfamily, member 1
ENSMUSG00000116912(AC125028.1)	6.15428	-1.9923	0.0761166	0.999869	No	NA
ENSMUSG00000086965(Rtl10)	54.4843	-0.584195	0.076147	0.999869	No	NA
ENSMUSG00000031283(Chrdl1)	555.766	-0.636092	0.0761913	0.999869	No	chordin-like 1
ENSMUSG00000085400(Pard3bos3)	10.2148	1.55923	0.0763092	0.999869	No	NA
ENSMUSG00000025932(Eya1)	89.1075	-1.33821	0.0763114	0.999869	No	EYA transcriptional coactivator and phosphatase 1
ENSMUSG00000056133(Unc93a2)	326.126	0.606139	0.0763188	0.999869	No	NA
ENSMUSG00000020182(Ddc)	27.7795	0.991344	0.0763667	0.999869	No	dopa decarboxylase
ENSMUSG00000097172(4930444M15Rik)	9.41154	2.4967	0.0763676	0.999869	No	RIKEN cDNA 4930444M15 gene
ENSMUSG00000102269(Gm7357)	38.6741	0.729961	0.0764695	0.999869	No	Moloney leukemia virus 10 pseudogene
ENSMUSG00000063767(S100a7a)	33.6827	1.48509	0.0764826	0.999869	No	S100 calcium binding protein A7A
ENSMUSG00000086228(Ubap1l)	4.33992	2.36234	0.0765981	NA	No	ubiquitin-associated protein 1-like
ENSMUSG00000024437(Gm8615)	500.855	-0.30112	0.0766177	0.999869	No	glucosamine-6-phosphate deaminase 1 pseudogene
ENSMUSG00000036752(Tubb4b)	9303.09	-0.417905	0.0766746	0.999869	No	tubulin, beta 4B class IVB
ENSMUSG00000108573(Gm44986)	15.3568	-1.2799	0.0768	0.999869	No	NA
ENSMUSG00000050578(Mmp13)	129.499	0.809336	0.0768162	0.999869	No	matrix metallopeptidase 13
ENSMUSG00000070780(Rbm47)	3430.25	0.287241	0.0768187	0.999869	No	RNA binding motif protein 47
ENSMUSG00000074206(Adh6b)	4.36412	-2.57232	0.0768663	NA	No	alcohol dehydrogenase 6B (class V)
ENSMUSG00000114003(Gm9616)	3164.72	-0.315337	0.0770656	0.999869	No	ribosomal protein S4, X-linked pseudogene
ENSMUSG00000105605(Ighv1-86)	5.04866	5.66545	0.0771813	NA	No	immunoglobulin heavy variable 1-86
ENSMUSG00000026922(Agpat2)	1893.79	-0.483036	0.0773747	0.999869	No	1-acylglycerol-3-phosphate O-acyltransferase 2 (lysophosphatidic acid acyltransferase, beta)
ENSMUSG00000073402(Gm8909)	17.8363	0.961069	0.0774817	0.999869	No	predicted gene 8909
ENSMUSG00000033036(Gm7879)	169.09	-0.900507	0.0776257	0.999869	No	peptidyl prolyl isomerase H pseudogene
ENSMUSG00000090753(Rpl31-ps4)	3.18556	3.00729	0.0776461	NA	No	ribosomal protein L31, pseudogene 4
ENSMUSG00000086775(Snhg7os)	551.125	-0.831211	0.077688	0.999869	No	small nucleolar RNA host gene 7, opposite strand
ENSMUSG00000095087(Gm25328)	1.42102	-4.07113	0.0777513	NA	No	NA
ENSMUSG00000011158(Brf1)	1336.9	0.318121	0.0777777	0.999869	No	BRF1, RNA polymerase III transcription initiation factor 90 kDa subunit
ENSMUSG00000026627(Tmem206)	540.073	0.323326	0.0779039	0.999869	No	transmembrane protein 206
ENSMUSG00000078640(Gm11627)	90.1804	-0.471667	0.0779053	0.999869	No	predicted gene 11627
ENSMUSG00000023918(Adgrf4)	504.177	0.36223	0.0779348	0.999869	No	adhesion G protein-coupled receptor F4
ENSMUSG00000021587(Pcsk1)	56.9382	-1.36939	0.0779371	0.999869	No	proprotein convertase subtilisin/kexin type 1
ENSMUSG00000000942(Hoxa4)	8.55389	-1.47785	0.0779402	0.999869	No	homeobox A4
ENSMUSG00000035443(Thyn1)	1216.61	-0.259977	0.0779513	0.999869	No	thymocyte nuclear protein 1
ENSMUSG00000024892(Pcx)	775.976	0.483558	0.0780006	0.999869	No	pyruvate carboxylase
ENSMUSG00000060176(Kif27)	35.3296	1.05441	0.0780549	0.999869	No	kinesin family member 27
ENSMUSG00000027801(Tm4sf4)	34.9175	-1.34343	0.0780557	0.999869	No	transmembrane 4 superfamily member 4
ENSMUSG00000073733(Rsg1)	13.1607	1.25408	0.0782868	0.999869	No	REM2 and RAB-like small GTPase 1
ENSMUSG00000036022(Fam122b)	444.209	0.546653	0.0783727	0.999869	No	family with sequence similarity 122, member B
ENSMUSG00000107092(Gm7993)	887.747	-0.417332	0.0783824	0.999869	No	ornithine decarboxylase, structural 1 pseudogene
ENSMUSG00000074092(Gm6181)	3.55359	-2.77671	0.0784801	NA	No	mitochondrial ribosomal protein S21 pseudogene
ENSMUSG00000092250(Gm20467)	2.88791	4.8535	0.078485	NA	No	predicted gene 20467
ENSMUSG00000018796(Acsl1)	799.214	0.486611	0.0784949	0.999869	No	acyl-CoA synthetase long-chain family member 1
ENSMUSG00000100863(Gm12669)	53.9856	-0.65102	0.0785665	0.999869	No	glutaredoxin 3 pseudogene
ENSMUSG00000105229(Gm43149)	19.3282	0.887467	0.0785985	0.999869	No	NA
ENSMUSG00000021010(Npas3)	18.4095	0.966035	0.0786156	0.999869	No	neuronal PAS domain protein 3
ENSMUSG00000002068(Ccne1)	198.558	-0.683301	0.0786191	0.999869	No	cyclin E1
ENSMUSG00000004707(Ly9)	220.182	-0.787356	0.0786228	0.999869	No	lymphocyte antigen 9
ENSMUSG00000020593(Lpin1)	747.925	0.863208	0.0786616	0.999869	No	lipin 1
ENSMUSG00000020429(Igfbp1)	4.88825	3.6959	0.0788563	NA	No	insulin-like growth factor binding protein 1
ENSMUSG00000112662(Gm47922)	1.56593	3.97214	0.0789289	NA	No	NA
ENSMUSG00000055061(4931431C16Rik)	1.56593	3.97214	0.0789289	NA	No	RIKEN cDNA 4931431C16 gene
ENSMUSG00000079436(Kcnj13)	1.56593	3.97214	0.0789289	NA	No	potassium inwardly-rectifying channel, subfamily J, member 13
ENSMUSG00000043939(A530064D06Rik)	40.7846	-1.14726	0.0789558	0.999869	No	RIKEN cDNA A530064D06 gene
ENSMUSG00000029810(Tmem176b)	18841.6	0.420113	0.0790384	0.999869	No	transmembrane protein 176B
ENSMUSG00000064057(Scgb3a1)	44.8393	0.781545	0.0790834	0.999869	No	secretoglobin, family 3A, member 1
ENSMUSG00000028116(Myoz2)	21.7033	1.77024	0.0790984	0.999869	No	myozenin 2
ENSMUSG00000088332(Gm22847)	8.60426	-1.464	0.0791925	0.999869	No	NA
ENSMUSG00000035671(Zswim4)	1366.82	0.221052	0.0792137	0.999869	No	zinc finger SWIM-type containing 4
ENSMUSG00000107205(Gm42576)	115.786	0.550585	0.0793077	0.999869	No	NA
ENSMUSG00000018931(Natd1)	1479.47	0.431318	0.0793293	0.999869	No	N-acetyltransferase domain containing 1
ENSMUSG00000079429(Mroh2a)	49.2834	1.23667	0.079461	0.999869	No	maestro heat-like repeat family member 2A
ENSMUSG00000031497(Tnfsf13b)	198.422	-0.428185	0.0796591	0.999869	No	tumor necrosis factor (ligand) superfamily, member 13b
ENSMUSG00000025321(Itgb8)	1169.54	0.504958	0.0796962	0.999869	No	integrin beta 8
ENSMUSG00000027840(Wnt2b)	112.408	-0.483006	0.079707	0.999869	No	wingless-type MMTV integration site family, member 2B
ENSMUSG00000052825(Gm9892)	1105.31	-0.35972	0.0797288	0.999869	No	eukaryotic translation initiation factor 2, subunit 2 (beta) pseudogene
ENSMUSG00000016541(Atxn10)	4691.52	0.278834	0.0797665	0.999869	No	ataxin 10
ENSMUSG00000031216(Stard8)	1455.44	0.904441	0.0797859	0.999869	No	START domain containing 8
ENSMUSG00000027233(Patl2)	5.39577	3.84925	0.0798061	NA	No	protein associated with topoisomerase II homolog 2 (yeast)
ENSMUSG00000032577(Mapkapk3)	1656.83	0.320258	0.0798248	0.999869	No	mitogen-activated protein kinase-activated protein kinase 3
ENSMUSG00000031425(Plp1)	94.4215	0.475319	0.0798633	0.999869	No	proteolipid protein (myelin) 1
ENSMUSG00000095889(Ighv1-58)	4.91853	5.62887	0.0798889	NA	No	immunoglobulin heavy variable 1-58
ENSMUSG00000053178(Mterf1b)	59.2551	-0.705477	0.0799461	0.999869	No	mitochondrial transcription termination factor 1b
ENSMUSG00000060429(Sntb1)	63.6455	0.844258	0.0799895	0.999869	No	syntrophin, basic 1
ENSMUSG00000097667(Gm26764)	3.12555	-2.51939	0.0800046	NA	No	NA
ENSMUSG00000074461(Gm10699)	8.10548	1.89992	0.080033	0.999869	No	predicted gene 10699
ENSMUSG00000046975(Olfr1020)	1.43587	-4.08457	0.0800352	NA	No	olfactory receptor 1020
ENSMUSG00000043340(6530409C15Rik)	1.43587	-4.08457	0.0800352	NA	No	RIKEN cDNA 6530409C15 gene
ENSMUSG00000032346(Ooep)	1.43587	-4.08457	0.0800352	NA	No	oocyte expressed protein
ENSMUSG00000045912(C2cd4c)	29.9783	0.994163	0.0800498	0.999869	No	C2 calcium-dependent domain containing 4C
ENSMUSG00000103775(Gm36997)	1.55001	3.95872	0.0800673	NA	No	NA
ENSMUSG00000111685(Gm10686)	1.55001	3.95872	0.0800673	NA	No	NA
ENSMUSG00000096078(Ighv1-62-2)	2.14184	3.31724	0.0800768	NA	No	immunoglobulin heavy variable 1-62-2
ENSMUSG00000094993(Igkv4-51)	1.81934	4.18317	0.0800982	NA	No	immunoglobulin kappa chain variable 4-51
ENSMUSG00000114375(Gm31544)	99.2148	0.512176	0.0801899	0.999869	No	predicted gene, 31544
ENSMUSG00000094974(Rps19-ps2)	49.1335	-0.692731	0.0803227	0.999869	No	ribosomal protein S19, pseudogene 2
ENSMUSG00000112825(Gm9118)	633.165	-0.377171	0.0803753	0.999869	No	nucleophosmin 1 pseudogene
ENSMUSG00000057762(Gm6169)	426.792	-0.388774	0.0803764	0.999869	No	proteolipid protein 2 pseudogene
ENSMUSG00000095253(Zfp799)	592.101	-0.308622	0.080407	0.999869	No	zinc finger protein 799
ENSMUSG00000079465(Col4a3)	771.084	-0.42717	0.0804335	0.999869	No	collagen, type IV, alpha 3
ENSMUSG00000100075(1700018L02Rik)	16.5942	1.57056	0.0805421	0.999869	No	RIKEN cDNA 1700018L02 gene
ENSMUSG00000033825(Tpsb2)	738.964	-0.50847	0.0805556	0.999869	No	tryptase beta 2
ENSMUSG00000071773(Rhox1)	3.37758	3.04367	0.0805859	NA	No	reproductive homeobox 1
ENSMUSG00000055612(Cdca7)	3727.13	-0.377642	0.080647	0.999869	No	cell division cycle associated 7
ENSMUSG00000020674(Pxdn)	34222.6	-0.310201	0.0806534	0.999869	No	peroxidasin
ENSMUSG00000115317(Gm32618)	37.3181	0.739276	0.0806888	0.999869	No	predicted gene, 32618
ENSMUSG00000030729(Pgm2l1)	4714.95	-0.441383	0.0808162	0.999869	No	phosphoglucomutase 2-like 1
ENSMUSG00000021569(Trip13)	226.719	-0.371315	0.0808429	0.999869	No	thyroid hormone receptor interactor 13
ENSMUSG00000102112(1810041H14Rik)	14.2545	1.24864	0.0810167	0.999869	No	RIKEN cDNA 1810041H14 gene
ENSMUSG00000051346(Spryd4)	681.215	-0.268487	0.0811577	0.999869	No	SPRY domain containing 4
ENSMUSG00000084644(Gm24379)	21.4774	0.83737	0.0812718	0.999869	No	NA
ENSMUSG00000103965(Gm30173)	11.2274	6.817	0.0812821	0.999869	No	predicted gene, 30173
ENSMUSG00000081643(Gm11605)	12.657	-1.21351	0.0813381	0.999869	No	PRELI domain containing 1 pseudogene
ENSMUSG00000062328(Rpl17)	10860.4	-0.67438	0.0814296	0.999869	No	ribosomal protein L17
ENSMUSG00000114665(Gm30918)	66.4317	0.738144	0.0814311	0.999869	No	predicted gene, 30918
ENSMUSG00000076757(Tcrg-C4)	15.7252	-1.25837	0.0814313	0.999869	No	T cell receptor gamma, constant 4
ENSMUSG00000098183(Gm27010)	238.075	0.578283	0.0815177	0.999869	No	NA
ENSMUSG00000023032(Slc4a8)	456.481	0.550621	0.0818089	0.999869	No	solute carrier family 4 (anion exchanger), member 8
ENSMUSG00000021057(Akap5)	13.348	1.27871	0.0818308	0.999869	No	A kinase (PRKA) anchor protein 5
ENSMUSG00000027175(Tcp11l1)	849.174	0.420663	0.0818413	0.999869	No	t-complex 11 like 1
ENSMUSG00000086767(Gm13070)	11.1208	6.80419	0.0818583	0.999869	No	predicted gene 13070
ENSMUSG00000112391(Gm48230)	20.7135	0.87851	0.0818809	0.999869	No	NA
ENSMUSG00000029162(Khk)	204.489	0.460906	0.0818884	0.999869	No	ketohexokinase
ENSMUSG00000021880(Rnase6)	59.2688	0.685022	0.0819083	0.999869	No	ribonuclease, RNase A family, 6
ENSMUSG00000097187(Gm19426)	17.3857	1.31731	0.0819557	0.999869	No	predicted gene, 19426
ENSMUSG00000022376(Adcy8)	94.4394	-0.519835	0.0820356	0.999869	No	adenylate cyclase 8
ENSMUSG00000022044(Stmn4)	387.161	0.993489	0.0820599	0.999869	No	stathmin-like 4
ENSMUSG00000029556(Hnf1a)	6.82016	3.5904	0.0821506	0.999869	No	HNF1 homeobox A
ENSMUSG00000086290(Snhg12)	683.181	0.249536	0.0821731	0.999869	No	small nucleolar RNA host gene 12
ENSMUSG00000063975(Slco1a5)	7.24191	1.54796	0.0822974	0.999869	No	solute carrier organic anion transporter family, member 1a5
ENSMUSG00000084319(Tpt1-ps3)	5724.54	-0.363468	0.0823481	0.999869	No	tumor protein, translationally-controlled, pseudogene 3
ENSMUSG00000110142(Gm45872)	4.39606	1.99228	0.0823533	NA	No	NA
ENSMUSG00000024112(Cacna1h)	784.11	-0.607602	0.0823796	0.999869	No	calcium channel, voltage-dependent, T type, alpha 1H subunit
ENSMUSG00000111052(Gm20139)	4.08707	-3.70556	0.0824247	NA	No	predicted gene, 20139
ENSMUSG00000097505(Gm26540)	1.40617	-4.05751	0.0824818	NA	No	NA
ENSMUSG00000110586(4930578M07Rik)	1.40617	-4.05751	0.0824818	NA	No	RIKEN cDNA 4930578M07 gene
ENSMUSG00000107577(Gm44103)	1.40617	-4.05751	0.0824818	NA	No	NA
ENSMUSG00000063804(Lin28b)	1.40617	-4.05751	0.0824818	NA	No	lin-28 homolog B (C. elegans)
ENSMUSG00000110645(Olfr838-ps1)	1.40617	-4.05751	0.0824818	NA	No	olfactory receptor 838, pseudogene 1
ENSMUSG00000103710(D030062O11Rik)	1.40617	-4.05751	0.0824818	NA	No	RIKEN cDNA D030062O11 gene
ENSMUSG00000109139(Gm44798)	1.40617	-4.05751	0.0824818	NA	No	NA
ENSMUSG00000036353(P2ry12)	272.498	0.624069	0.0827104	0.999869	No	purinergic receptor P2Y, G-protein coupled 12
ENSMUSG00000031258(Xkrx)	22.3243	0.854299	0.0827544	0.999869	No	X-linked Kx blood group related, X-linked
ENSMUSG00000079507(H2-Q1)	383.412	0.790591	0.0828173	0.999869	No	histocompatibility 2, Q region locus 1
ENSMUSG00000110631(Gm42047)	269.255	3.04985	0.0828641	0.999869	No	predicted gene, 42047
ENSMUSG00000030782(Tgfb1i1)	4549.47	-0.392553	0.082877	0.999869	No	transforming growth factor beta 1 induced transcript 1
ENSMUSG00000026807(Ak8)	9.40839	-1.73386	0.0829796	0.999869	No	adenylate kinase 8
ENSMUSG00000079685(Ulbp1)	1052.91	-0.64747	0.0829923	0.999869	No	UL16 binding protein 1
ENSMUSG00000113571(Gm48137)	23.9863	0.838434	0.0832691	0.999869	No	NA
ENSMUSG00000083022(Rps15a-ps6)	37.8981	-0.884361	0.0832947	0.999869	No	ribosomal protein S15A, pseudogene 6
ENSMUSG00000097890(4930547M16Rik)	7.13323	1.51706	0.083318	0.999869	No	RIKEN cDNA 4930547M16 gene
ENSMUSG00000016200(Syt14)	110.256	1.2311	0.083323	0.999869	No	synaptotagmin XIV
ENSMUSG00000024270(Slc39a6)	4549.88	-0.510894	0.0835009	0.999869	No	solute carrier family 39 (metal ion transporter), member 6
ENSMUSG00000035105(Egln3)	1717.13	0.734608	0.0835045	0.999869	No	egl-9 family hypoxia-inducible factor 3
ENSMUSG00000103951(Gm37269)	2.68566	-3.03959	0.083534	NA	No	NA
ENSMUSG00000034612(Chst11)	10093.9	-0.44376	0.0836469	0.999869	No	carbohydrate sulfotransferase 11
ENSMUSG00000028158(Mttp)	222.723	0.549769	0.0836673	0.999869	No	microsomal triglyceride transfer protein
ENSMUSG00000113479(Gm47796)	1.50154	3.91814	0.0836693	NA	No	NA
ENSMUSG00000035561(Aldh1b1)	773.698	-0.807354	0.0836911	0.999869	No	aldehyde dehydrogenase 1 family, member B1
ENSMUSG00000104042(Gm37564)	1.61441	4.0121	0.0837802	NA	No	NA
ENSMUSG00000085651(Gm11695)	1.61441	4.0121	0.0837802	NA	No	predicted gene 11695
ENSMUSG00000090358(Gm2822)	1.61441	4.0121	0.0837802	NA	No	predicted gene 2822
ENSMUSG00000082848(Gm16066)	1.61441	4.0121	0.0837802	NA	No	NA
ENSMUSG00000113200(Gm48632)	26.4377	0.788908	0.0837941	0.999869	No	NA
ENSMUSG00000062345(Serpinb2)	16.9174	1.81301	0.0838982	0.999869	No	serine (or cysteine) peptidase inhibitor, clade B, member 2
ENSMUSG00000030786(Itgam)	480.101	-0.585494	0.0839065	0.999869	No	integrin alpha M
ENSMUSG00000027574(Nkain4)	106.69	1.17066	0.0839775	0.999869	No	Na+/K+ transporting ATPase interacting 4
ENSMUSG00000110545(Gm7730)	569.224	0.360857	0.0840395	0.999869	No	predicted gene 7730
ENSMUSG00000023868(Pde10a)	1861.12	-0.546707	0.0841321	0.999869	No	phosphodiesterase 10A
ENSMUSG00000022952(Runx1)	2607.56	-0.314908	0.0841963	0.999869	No	runt related transcription factor 1
ENSMUSG00000025809(Itgb1)	63257.5	-0.228984	0.0842022	0.999869	No	integrin beta 1 (fibronectin receptor beta)
ENSMUSG00000110697(Gm31718)	37.6268	0.961049	0.0842497	0.999869	No	predicted gene, 31718
ENSMUSG00000040102(Klhl42)	979.87	-0.217562	0.0842598	0.999869	No	kelch-like 42
ENSMUSG00000037887(Dusp8)	660.98	0.460041	0.0843052	0.999869	No	dual specificity phosphatase 8
ENSMUSG00000050440(Hamp)	4.8364	5.60022	0.0843365	NA	No	hepcidin antimicrobial peptide
ENSMUSG00000068037(Mas1)	6.36711	-2.03289	0.0844952	0.999869	No	MAS1 oncogene
ENSMUSG00000063931(Pepd)	10464.1	-0.465	0.0845533	0.999869	No	peptidase D
ENSMUSG00000079330(Lemd1)	26.1359	-0.819607	0.0846602	0.999869	No	LEM domain containing 1
ENSMUSG00000054364(Rhob)	4288.07	0.347727	0.0847021	0.999869	No	ras homolog family member B
ENSMUSG00000030688(Stard10)	2175.3	0.317714	0.084703	0.999869	No	START domain containing 10
ENSMUSG00000083305(Gm13315)	26.0577	-0.890381	0.0847132	0.999869	No	lactate dehydrogenase A pseudogene
ENSMUSG00000099647(Gm5776)	185.253	0.375102	0.0847727	0.999869	No	Mrps33 pseudogene
ENSMUSG00000031239(Itm2a)	408.722	0.652895	0.0848523	0.999869	No	integral membrane protein 2A
ENSMUSG00000071252(2210408I21Rik)	260.15	0.379021	0.0848629	0.999869	No	RIKEN cDNA 2210408I21 gene
ENSMUSG00000081121(Gm12791)	6.4198	-1.67285	0.0848814	0.999869	No	growth factor receptor bound protein 2 pseudogene
ENSMUSG00000038415(Foxq1)	302.599	1.17632	0.0849033	0.999869	No	forkhead box Q1
ENSMUSG00000095325(Zfp870)	350.526	-0.357223	0.0849774	0.999869	No	zinc finger protein 870
ENSMUSG00000031027(Stk33)	7.63772	1.70857	0.0849885	0.999869	No	serine/threonine kinase 33
ENSMUSG00000030161(Gabarapl1)	11846.7	0.366845	0.0849981	0.999869	No	gamma-aminobutyric acid (GABA) A receptor-associated protein-like 1
ENSMUSG00000101970(1810026B05Rik)	1467.97	0.344931	0.0850376	0.999869	No	RIKEN cDNA 1810026B05 gene
ENSMUSG00000049848(Ceacam19)	8.3772	1.7439	0.0852873	0.999869	No	carcinoembryonic antigen-related cell adhesion molecule 19
ENSMUSG00000086962(Gm12248)	687.279	-0.608028	0.0853059	0.999869	No	predicted gene 12248
ENSMUSG00000069609(Cd300ld4)	193.773	-0.624279	0.0854766	0.999869	No	CD300 molecule like family member D4
ENSMUSG00000048865(Arhgap30)	999.288	-0.37393	0.0854917	0.999869	No	Rho GTPase activating protein 30
ENSMUSG00000024659(Anxa1)	39514.1	0.274793	0.0855211	0.999869	No	annexin A1
ENSMUSG00000050503(Fbxl22)	132.59	-0.48593	0.0855275	0.999869	No	F-box and leucine-rich repeat protein 22
ENSMUSG00000090257(Gm4524)	2.75069	-3.07256	0.085664	NA	No	predicted gene 4524
ENSMUSG00000058420(Syt17)	63.4644	0.84814	0.0859524	0.999869	No	synaptotagmin XVII
ENSMUSG00000022428(Cby1)	536.892	0.470445	0.0860687	0.999869	No	chibby family member 1, beta catenin antagonist
ENSMUSG00000084799(Ino80dos)	82.716	0.47557	0.0862138	0.999869	No	INO80 complex subunit D, opposite strand
ENSMUSG00000111490(Gm47159)	3.07754	-2.51171	0.0862714	NA	No	NA
ENSMUSG00000039146(Ifi44l)	2.85571	-3.07992	0.0862765	NA	No	interferon-induced protein 44 like
ENSMUSG00000028702(Rad54l)	334.234	-0.628608	0.0863017	0.999869	No	RAD54 like (S. cerevisiae)
ENSMUSG00000034729(Mrps10)	1125.09	0.359023	0.0863626	0.999869	No	mitochondrial ribosomal protein S10
ENSMUSG00000038759(Nup205)	2902.74	-0.189323	0.0863643	0.999869	No	nucleoporin 205
ENSMUSG00000046341(Gm11223)	42.4138	-0.625073	0.0863821	0.999869	No	stathmin 1 pseudogene
ENSMUSG00000027457(Snph)	791.933	-0.478397	0.0864589	0.999869	No	syntaphilin
ENSMUSG00000024194(Cuta)	1172.66	-0.202064	0.0864738	0.999869	No	cutA divalent cation tolerance homolog
ENSMUSG00000043458(Pcdhb12)	62.5598	0.526625	0.0864977	0.999869	No	protocadherin beta 12
ENSMUSG00000075389(2810410L24Rik)	41.575	0.770503	0.0865351	0.999869	No	RIKEN cDNA 2810410L24 gene
ENSMUSG00000030483(Cyp2b10)	8.20519	2.74047	0.0865486	0.999869	No	cytochrome P450, family 2, subfamily b, polypeptide 10
ENSMUSG00000038094(Atp13a4)	458.841	0.70122	0.0865758	0.999869	No	ATPase type 13A4
ENSMUSG00000055430(Nap1l5)	82.4517	-0.646245	0.0867179	0.999869	No	nucleosome assembly protein 1-like 5
ENSMUSG00000027220(Syt13)	55.0643	1.3178	0.0867795	0.999869	No	synaptotagmin XIII
ENSMUSG00000092021(Gbp11)	34.5194	0.990661	0.0867879	0.999869	No	guanylate binding protein 11
ENSMUSG00000078862(Gm14326)	244.526	-0.548196	0.0869041	0.999869	No	predicted gene 14326
ENSMUSG00000073233(Gm9144)	20.6321	-1.08312	0.0869798	0.999869	No	nuclear transcription factor-Y gamma pseudogene
ENSMUSG00000096438(Gapdh-ps15)	7.51982	-1.9424	0.0870037	0.999869	No	glyceraldehyde-3-phosphate dehydrogenase, pseudogene 15
ENSMUSG00000002324(Rec8)	32.341	1.0554	0.087052	0.999869	No	REC8 meiotic recombination protein
ENSMUSG00000113136(Gm19951)	2.71518	4.76437	0.0871408	NA	No	predicted gene, 19951
ENSMUSG00000053740(Gm6457)	167.523	-0.359872	0.0871618	0.999869	No	predicted pseudogene 6457
ENSMUSG00000034919(Ttc22)	303.506	0.898578	0.0873779	0.999869	No	tetratricopeptide repeat domain 22
ENSMUSG00000062470(Fbxl12os)	64.8712	0.645533	0.0874184	0.999869	No	F-box and leucine-rich repeat protein 12, opposite strand
ENSMUSG00000085342(Gm12254)	129.588	-0.596265	0.0874771	0.999869	No	NA
ENSMUSG00000044556(Tex38)	6.42852	1.54568	0.0875281	0.999869	No	testis expressed 38
ENSMUSG00000082906(Smt3h1-ps)	2.70158	-3.00217	0.087596	NA	No	SMT3 suppressor of mif two 3 homolog 1, pseudogene (S. cerevisiae)
ENSMUSG00000090582(Gm17024)	110.61	0.559511	0.0876387	0.999869	No	NA
ENSMUSG00000032400(Zwilch)	455.827	-0.408053	0.0878042	0.999869	No	zwilch kinetochore protein
ENSMUSG00000081789(Gm11893)	5.94127	-1.71729	0.0878164	0.999869	No	predicted gene 11893
ENSMUSG00000029120(Ppp2r2c)	43.965	1.27534	0.0878467	0.999869	No	protein phosphatase 2, regulatory subunit B, gamma
ENSMUSG00000092887(Snord53)	8.63326	-1.64054	0.0878642	0.999869	No	small nucleolar RNA, C/D box 53
ENSMUSG00000110140(5430421F17Rik)	6.68487	1.92552	0.0878797	0.999869	No	RIKEN cDNA 5430421F17 gene
ENSMUSG00000029361(Nos1)	60.5347	3.0873	0.0878869	0.999869	No	nitric oxide synthase 1, neuronal
ENSMUSG00000055782(Abcd2)	141.048	0.889627	0.0879654	0.999869	No	ATP-binding cassette, sub-family D (ALD), member 2
ENSMUSG00000028294(Cfap206)	9.53161	1.83814	0.0880267	0.999869	No	cilia and flagella associated protein 206
ENSMUSG00000048271(Rbm33)	3616.18	0.22963	0.0880562	0.999869	No	RNA binding motif protein 33
ENSMUSG00000021707(Dhfr)	401.68	-0.721857	0.0880795	0.999869	No	dihydrofolate reductase
ENSMUSG00000003575(Crtc1)	964.22	0.313021	0.0880896	0.999869	No	CREB regulated transcription coactivator 1
ENSMUSG00000030677(Kif22)	418.247	-0.368217	0.0880903	0.999869	No	kinesin family member 22
ENSMUSG00000020411(Nipal4)	828.47	0.501287	0.0881189	0.999869	No	NIPA-like domain containing 4
ENSMUSG00000026683(Nuf2)	380.295	-0.398969	0.0881245	0.999869	No	NUF2, NDC80 kinetochore complex component
ENSMUSG00000033781(Asb13)	1111.34	0.26417	0.0881439	0.999869	No	ankyrin repeat and SOCS box-containing 13
ENSMUSG00000056234(Ncoa4)	3519.69	0.18827	0.0881872	0.999869	No	nuclear receptor coactivator 4
ENSMUSG00000093388(Gm22655)	4.88069	-2.37373	0.0882069	NA	No	NA
ENSMUSG00000094652(Ighv1-42)	29.8806	2.01447	0.0882204	0.999869	No	immunoglobulin heavy variable V1-42
ENSMUSG00000003123(Lipe)	1387.48	0.427078	0.0882269	0.999869	No	lipase, hormone sensitive
ENSMUSG00000109933(Gm7600)	29.5762	-0.904024	0.0882299	0.999869	No	ribosomal protein S3A pseudogene
ENSMUSG00000021287(Xrcc3)	88.5741	-0.517845	0.0882317	0.999869	No	X-ray repair complementing defective repair in Chinese hamster cells 3
ENSMUSG00000010608(Rbm25)	9720.58	-0.21805	0.0884031	0.999869	No	RNA binding motif protein 25
ENSMUSG00000112237(D630033A02Rik)	36.6056	0.769242	0.0884408	0.999869	No	RIKEN cDNA D630033A02 gene
ENSMUSG00000049313(Sorl1)	1514.42	0.259702	0.0885112	0.999869	No	sortilin-related receptor, LDLR class A repeats-containing
ENSMUSG00000111030(Gm47234)	33.93	0.692281	0.0886033	0.999869	No	NA
ENSMUSG00000054951(9130008F23Rik)	335.937	0.533885	0.0886394	0.999869	No	RIKEN cDNA 9130008F23 gene
ENSMUSG00000045055(Rpsa-ps2)	106.037	-0.570364	0.0887091	0.999869	No	ribosomal protein SA, pseudogene 2
ENSMUSG00000025900(Rp1)	7.55028	1.82179	0.0887092	0.999869	No	retinitis pigmentosa 1 (human)
ENSMUSG00000115810(Gm49066)	26.4349	0.965056	0.088905	0.999869	No	NA
ENSMUSG00000075585(6330403L08Rik)	315.453	-0.440255	0.0889113	0.999869	No	RIKEN cDNA 6330403L08 gene
ENSMUSG00000110127(6430710M23Rik)	22.0375	-0.846483	0.0890547	0.999869	No	RIKEN cDNA 6430710M23 gene
ENSMUSG00000066595(Flvcr1)	840.733	-0.417348	0.089059	0.999869	No	feline leukemia virus subgroup C cellular receptor 1
ENSMUSG00000093625(Gm18953)	2.83427	-2.36072	0.089128	NA	No	protein tyrosine phosphatase, receptor type, J pseudogene
ENSMUSG00000087486(Gm11723)	23.8345	0.965098	0.0891604	0.999869	No	NA
ENSMUSG00000085433(Gm16001)	48.8655	0.667577	0.0892616	0.999869	No	predicted gene 16001
ENSMUSG00000062861(Zfp28)	468.528	-0.284369	0.0893664	0.999869	No	zinc finger protein 28
ENSMUSG00000077602(Gm22672)	6.45452	-1.53712	0.0893691	0.999869	No	NA
ENSMUSG00000074890(Lcmt2)	872.899	-0.36667	0.0894058	0.999869	No	leucine carboxyl methyltransferase 2
ENSMUSG00000028840(Zfp593)	389.475	0.286005	0.0894581	0.999869	No	zinc finger protein 593
ENSMUSG00000107751(Gm6749)	8.91879	-1.31415	0.0894832	0.999869	No	predicted pseudogene 6749
ENSMUSG00000022651(Retnlg)	44.5416	-1.36775	0.0895473	0.999869	No	resistin like gamma
ENSMUSG00000063388(BC023105)	19.2203	1.35153	0.0895556	0.999869	No	cDNA sequence BC023105
ENSMUSG00000097662(Gm2093)	21.9187	1.03668	0.0895795	0.999869	No	predicted gene 2093
ENSMUSG00000096979(Gm26880)	23.5616	-0.90371	0.0898141	0.999869	No	NA
ENSMUSG00000047115(Fam221a)	281.921	0.713868	0.0899175	0.999869	No	family with sequence similarity 221, member A
ENSMUSG00000021714(Cenpk)	123.954	-0.671245	0.09001	0.999869	No	centromere protein K
ENSMUSG00000105376(Gm36535)	2.98099	2.90223	0.0900645	NA	No	predicted gene, 36535
ENSMUSG00000007035(Msh5)	114.916	0.694104	0.0901647	0.999869	No	mutS homolog 5
ENSMUSG00000064284(Cdpf1)	241.817	0.323734	0.0901662	0.999869	No	cysteine rich, DPF motif domain containing 1
ENSMUSG00000034868(Myl12b)	179.779	0.47171	0.0901701	0.999869	No	myosin, light chain 12B, regulatory
ENSMUSG00000061411(Nol4l)	1050.98	0.248016	0.0902971	0.999869	No	nucleolar protein 4-like
ENSMUSG00000039167(Adgrl4)	1850.25	-0.454598	0.0903846	0.999869	No	adhesion G protein-coupled receptor L4
ENSMUSG00000083949(Gm12897)	9.80035	6.62185	0.0904249	0.999869	No	predicted gene 12897
ENSMUSG00000104107(Gm37879)	89.2344	-0.514263	0.0904287	0.999869	No	NA
ENSMUSG00000113769(5033406O09Rik)	58.3498	0.740834	0.0905122	0.999869	No	RIKEN cDNA 5033406O09 gene
ENSMUSG00000071715(Ncf4)	581.754	-0.445987	0.0905481	0.999869	No	neutrophil cytosolic factor 4
ENSMUSG00000088252(Snord13)	23.4002	1.00179	0.0906018	0.999869	No	small nucleolar RNA, C/D box 13
ENSMUSG00000103611(Gm37195)	4.71835	-2.07268	0.0906101	NA	No	NA
ENSMUSG00000102888(Ighv1-11)	2.59393	4.70724	0.0906138	NA	No	immunoglobulin heavy variable V1-11
ENSMUSG00000094694(Ighv1-9)	41.2029	1.87237	0.0906199	0.999869	No	immunoglobulin heavy variable V1-9
ENSMUSG00000018861(Fdxr)	305.941	0.492446	0.0906445	0.999869	No	ferredoxin reductase
ENSMUSG00000077323(Rnu11)	5.21124	1.95999	0.090771	NA	No	U11 small nuclear RNA
ENSMUSG00000008348(Ubc)	10748.9	-0.266991	0.0908655	0.999869	No	ubiquitin C
ENSMUSG00000006931(P3h4)	572.434	0.280361	0.0908842	0.999869	No	prolyl 3-hydroxylase family member 4 (non-enzymatic)
ENSMUSG00000037254(Itih2)	160.883	0.507581	0.0909426	0.999869	No	inter-alpha trypsin inhibitor, heavy chain 2
ENSMUSG00000022641(Bbx)	6106.3	0.202705	0.0910666	0.999869	No	bobby sox HMG box containing
ENSMUSG00000022788(Fgd4)	2094.34	0.266589	0.0910811	0.999869	No	FYVE, RhoGEF and PH domain containing 4
ENSMUSG00000035296(Sgcg)	118.578	1.39633	0.0911867	0.999869	No	sarcoglycan, gamma (dystrophin-associated glycoprotein)
ENSMUSG00000049577(Zfpm1)	335.637	0.350605	0.091189	0.999869	No	zinc finger protein, multitype 1
ENSMUSG00000061959(Ces1e)	61.0574	0.70842	0.0911901	0.999869	No	carboxylesterase 1E
ENSMUSG00000111888(Gm46212)	10.5205	1.37987	0.0912153	0.999869	No	predicted gene, 46212
ENSMUSG00000087236(Kif28)	1.51746	3.93178	0.0912697	NA	No	kinesin family member 28
ENSMUSG00000063314(Gm12657)	135.578	-0.429589	0.0913391	0.999869	No	predicted gene 12657
ENSMUSG00000074783(AU019990)	7.05882	1.52827	0.0914574	0.999869	No	expressed sequence AU019990
ENSMUSG00000082676(Gm11843)	20.8893	1.80868	0.091465	0.999869	No	predicted gene 11843
ENSMUSG00000067847(Romo1)	1294.39	0.207061	0.0915151	0.999869	No	reactive oxygen species modulator 1
ENSMUSG00000026463(Atp2b4)	7126.21	-0.513054	0.0915232	0.999869	No	ATPase, Ca++ transporting, plasma membrane 4
ENSMUSG00000082876(Gm11889)	19.0556	-1.01634	0.0916018	0.999869	No	LUC7-like 2 pseudogene
ENSMUSG00000081494(Gm14130)	5.03858	-1.64474	0.0916126	NA	No	glyceraldehyde-3-phosphate dehydrogenase pseudogene
ENSMUSG00000082329(Gm14287)	27.8798	-0.754828	0.0917678	0.999869	No	NA
ENSMUSG00000036138(Acaa1a)	1573.52	0.299652	0.0918255	0.999869	No	acetyl-Coenzyme A acyltransferase 1A
ENSMUSG00000046949(Nqo2)	886.46	-0.254736	0.0919887	0.999869	No	N-ribosyldihydronicotinamide quinone reductase 2
ENSMUSG00000106895(Gm4754)	5.26637	-1.67432	0.0921227	NA	No	predicted gene 4754
ENSMUSG00000106621(Gm42752)	4.13153	2.20758	0.0922358	NA	No	NA
ENSMUSG00000058925(Ccdc192)	4.13043	-2.18124	0.0924173	NA	No	NA
ENSMUSG00000003477(Inmt)	723.544	0.907028	0.0924211	0.999869	No	indolethylamine N-methyltransferase
ENSMUSG00000082423(Gm15148)	4.64963	-1.7391	0.0924334	NA	No	ribosomal protein L39 pseudogene
ENSMUSG00000042579(4632404H12Rik)	407.964	0.402541	0.0924349	0.999869	No	RIKEN cDNA 4632404H12 gene
ENSMUSG00000072915(Gm12258)	263.635	0.384465	0.0926336	0.999869	No	predicted gene 12258
ENSMUSG00000026986(Hnmt)	556.069	0.430606	0.0928659	0.999869	No	histamine N-methyltransferase
ENSMUSG00000022231(Sema5a)	2839.05	-0.407406	0.0929204	0.999869	No	sema domain, seven thrombospondin repeats (type 1 and type 1-like), transmembrane domain (TM) and short cytoplasmic domain, (semaphorin) 5A
ENSMUSG00000066538(Gm6254)	149.623	0.557436	0.0929601	0.999869	No	heterogeneous nuclear ribonucleoprotein A3 pseudogene
ENSMUSG00000037747(Phyhipl)	75.1027	-0.64625	0.0930248	0.999869	No	phytanoyl-CoA hydroxylase interacting protein-like
ENSMUSG00000113805(Gm5788)	9.43568	6.56609	0.0931846	0.999869	No	predicted pseudogene 5788
ENSMUSG00000002489(Tiam1)	1755.87	0.33748	0.0932261	0.999869	No	T cell lymphoma invasion and metastasis 1
ENSMUSG00000107812(Gm43935)	6.01774	1.6672	0.0932271	0.999869	No	NA
ENSMUSG00000049551(Fzd9)	2.73804	2.84235	0.0932314	NA	No	frizzled class receptor 9
ENSMUSG00000043461(Sptssb)	12.3607	-2.01194	0.0932626	0.999869	No	serine palmitoyltransferase, small subunit B
ENSMUSG00000082241(Gng5-ps)	5.267	-1.73382	0.0932643	NA	No	G protein subunit gamma 5, pseudogene
ENSMUSG00000029304(Spp1)	46688.9	0.697021	0.0933338	0.999869	No	secreted phosphoprotein 1
ENSMUSG00000033059(Pygb)	5263.22	-0.228253	0.0933807	0.999869	No	brain glycogen phosphorylase
ENSMUSG00000104467(Gm37660)	137.969	-0.439538	0.0933828	0.999869	No	NA
ENSMUSG00000017195(Zpbp2)	50.0423	0.807643	0.0933894	0.999869	No	zona pellucida binding protein 2
ENSMUSG00000020186(Csrp2)	1367.71	0.273353	0.09345	0.999869	No	cysteine and glycine-rich protein 2
ENSMUSG00000022946(Dopey2)	2584.92	0.179898	0.0934952	0.999869	No	dopey family member 2
ENSMUSG00000114579(Gm4130)	297.101	-0.375541	0.0935267	0.999869	No	heterogeneous nuclear ribonucleoprotein K pseudogene
ENSMUSG00000084823(Gm17216)	7.93041	-1.55961	0.0935422	0.999869	No	NA
ENSMUSG00000085803(Gm12056)	10.3109	1.35587	0.0935992	0.999869	No	predicted gene 12056
ENSMUSG00000113423(Gm3791)	36.7207	-0.730627	0.093684	0.999869	No	endothelin converting enzyme 2 pseudogene
ENSMUSG00000095130(Ighv1-39)	14.6583	2.2476	0.093731	0.999869	No	immunoglobulin heavy variable 1-39
ENSMUSG00000045942(BC049762)	9.60354	1.25908	0.093804	0.999869	No	cDNA sequence BC049762
ENSMUSG00000064337(mt-Rnr1)	39296.9	0.234383	0.0938061	0.999869	No	s-rRNA
ENSMUSG00000079391(Gm2974)	2.33604	4.55616	0.0939426	NA	No	predicted gene 2974
ENSMUSG00000110120(Gm45251)	1.48561	3.904	0.0939775	NA	No	NA
ENSMUSG00000085852(Gm13807)	1.48561	3.904	0.0939775	NA	No	predicted gene 13807
ENSMUSG00000114980(4933432I03Rik)	1.48561	3.904	0.0939775	NA	No	RIKEN cDNA 4933432I03 gene
ENSMUSG00000055679(Ctsr)	4.4547	5.48493	0.0939994	NA	No	cathepsin R
ENSMUSG00000024521(Pmaip1)	2042.13	0.772549	0.0940073	0.999869	No	phorbol-12-myristate-13-acetate-induced protein 1
ENSMUSG00000037716(Ccdc33)	79.4666	0.666982	0.0941128	0.999869	No	coiled-coil domain containing 33
ENSMUSG00000085721(Gm12796)	9.42231	1.39212	0.0942162	0.999869	No	NA
ENSMUSG00000055639(Dach1)	241.153	0.555417	0.0942772	0.999869	No	dachshund family transcription factor 1
ENSMUSG00000017417(Plxdc1)	670.717	0.734043	0.0943797	0.999869	No	plexin domain containing 1
ENSMUSG00000084632(Gm23887)	54.4069	-0.522326	0.0944611	0.999869	No	NA
ENSMUSG00000078117(Gm16485)	4582.2	-0.482977	0.0944965	0.999869	No	predicted gene 16485
ENSMUSG00000037110(Ralgapa2)	1354.29	0.222348	0.094664	0.999869	No	Ral GTPase activating protein, alpha subunit 2 (catalytic)
ENSMUSG00000054648(Zfp869)	1157.97	-0.276137	0.0948001	0.999869	No	zinc finger protein 869
ENSMUSG00000049751(Rpl36al)	26.8068	0.746725	0.0948225	0.999869	No	ribosomal protein L36A-like
ENSMUSG00000115389(Gm48936)	5.62344	-1.9098	0.0949195	NA	No	NA
ENSMUSG00000103358(Gm37593)	3.39038	-2.24608	0.0949827	NA	No	NA
ENSMUSG00000114576(Naip3-ps1)	72.3659	-0.533442	0.0950237	0.999869	No	NLR family, apoptosis inhibitory protein 3, pseudogene 1
ENSMUSG00000114558(Gm9570)	56.5814	0.578662	0.0950813	0.999869	No	cold shock domain containing E1, RNA binding pseudogene
ENSMUSG00000024669(Cd5)	34.1638	0.892379	0.0952645	0.999869	No	CD5 antigen
ENSMUSG00000073096(Lrrc61)	387.724	0.410261	0.0953743	0.999869	No	leucine rich repeat containing 61
ENSMUSG00000000134(Tfe3)	2088.86	-0.254224	0.0956413	0.999869	No	transcription factor E3
ENSMUSG00000028108(Ecm1)	8868.53	-0.287864	0.095708	0.999869	No	extracellular matrix protein 1
ENSMUSG00000030934(Oat)	7428.38	0.27282	0.095828	0.999869	No	ornithine aminotransferase
ENSMUSG00000036036(Zfp57)	671.535	0.316713	0.0959231	0.999869	No	zinc finger protein 57
ENSMUSG00000050063(Klk6)	12.8187	-1.15018	0.0960512	0.999869	No	kallikrein related-peptidase 6
ENSMUSG00000030217(Art4)	9.07383	2.00246	0.0960654	0.999869	No	ADP-ribosyltransferase 4
ENSMUSG00000067344(Rps25-ps1)	352.945	-0.894861	0.0961001	0.999869	No	ribosomal protein S25, pseudogene 1
ENSMUSG00000062646(Ganc)	1049.8	0.265273	0.0961129	0.999869	No	glucosidase, alpha; neutral C
ENSMUSG00000027611(Procr)	1286.62	0.721541	0.0962725	0.999869	No	protein C receptor, endothelial
ENSMUSG00000075302(Erich2)	95.4517	0.658906	0.096306	0.999869	No	glutamate rich 2
ENSMUSG00000092116(Gm10320)	572.188	-0.38862	0.0963658	0.999869	No	predicted pseudogene 10320
ENSMUSG00000044716(Dok7)	17.7204	-1.14243	0.0964104	0.999869	No	docking protein 7
ENSMUSG00000046804(Phgr1)	6.08901	3.77573	0.0964986	0.999869	No	proline/histidine/glycine-rich 1
ENSMUSG00000094651(Gal3st2)	66.8119	-0.936477	0.0965725	0.999869	No	galactose-3-O-sulfotransferase 2
ENSMUSG00000081400(Gm13680)	403.158	-0.279917	0.0965897	0.999869	No	ribosomal protein S4, X-linked pseudogene
ENSMUSG00000075569(Rsph10b)	16.6965	-0.946885	0.0966657	0.999869	No	radial spoke head 10 homolog B (Chlamydomonas)
ENSMUSG00000023106(Denr)	2507.67	-0.204516	0.09669	0.999869	No	density-regulated protein
ENSMUSG00000036553(Sh3tc1)	990.744	0.356612	0.0967986	0.999869	No	SH3 domain and tetratricopeptide repeats 1
ENSMUSG00000021645(Smn1)	789.831	-0.264521	0.0968433	0.999869	No	survival motor neuron 1
ENSMUSG00000001021(S100a3)	9.30462	1.40839	0.0968579	0.999869	No	S100 calcium binding protein A3
ENSMUSG00000027603(Ggt7)	86.1192	-0.488038	0.0969386	0.999869	No	gamma-glutamyltransferase 7
ENSMUSG00000097875(Gm26704)	43.0613	0.820398	0.0970394	0.999869	No	predicted gene, 26704
ENSMUSG00000003810(Mast2)	6874.56	-0.33287	0.0970518	0.999869	No	microtubule associated serine/threonine kinase 2
ENSMUSG00000035704(Alg8)	880.137	-0.26544	0.0970799	0.999869	No	asparagine-linked glycosylation 8 (alpha-1,3-glucosyltransferase)
ENSMUSG00000028003(Lrat)	975.385	0.6087	0.0971778	0.999869	No	lecithin-retinol acyltransferase (phosphatidylcholine-retinol-O-acyltransferase)
ENSMUSG00000042510(AA986860)	227.67	1.19404	0.0972935	0.999869	No	expressed sequence AA986860
ENSMUSG00000114884(Gm47675)	10.4756	-1.38718	0.0973284	0.999869	No	NA
ENSMUSG00000001467(Cyp51)	3756.92	-0.576416	0.0975963	0.999869	No	cytochrome P450, family 51
ENSMUSG00000045010(Gm4779)	7.39489	4.43928	0.0976639	0.999869	No	predicted gene 4779
ENSMUSG00000045502(Hcar2)	284.362	-0.7452	0.0977434	0.999869	No	hydroxycarboxylic acid receptor 2
ENSMUSG00000087478(4930506C21Rik)	2.75397	2.85334	0.0979556	NA	No	RIKEN cDNA 4930506C21 gene
ENSMUSG00000024030(Abcg1)	1093.6	0.648828	0.0981535	0.999869	No	ATP binding cassette subfamily G member 1
ENSMUSG00000084129(Hmgb1-ps1)	25.8219	-0.873277	0.0982306	0.999869	No	high mobility group box 1, pseudogene 1
ENSMUSG00000117327(AC114990.3)	118.86	-0.554777	0.0983134	0.999869	No	NA
ENSMUSG00000018427(Ypel2)	3956.44	0.437371	0.0984011	0.999869	No	yippee like 2
ENSMUSG00000030069(Prok2)	18.8281	-1.71158	0.0984637	0.999869	No	prokineticin 2
ENSMUSG00000021613(Hapln1)	4.4922	2.34789	0.0987182	NA	No	hyaluronan and proteoglycan link protein 1
ENSMUSG00000025105(Bnc1)	130.69	0.922155	0.0990712	0.999869	No	basonuclin 1
ENSMUSG00000021553(Slc28a3)	11030.1	0.340145	0.0991975	0.999869	No	solute carrier family 28 (sodium-coupled nucleoside transporter), member 3
ENSMUSG00000085151(1110018N20Rik)	100.704	-0.805377	0.0992514	0.999869	No	RIKEN cDNA 1110018N20 gene
ENSMUSG00000113857(Gm46338)	2.72212	2.83633	0.0992546	NA	No	predicted gene, 46338
ENSMUSG00000091514(Gm17484)	16.6666	1.07974	0.0992608	0.999869	No	predicted gene, 17484
ENSMUSG00000075555(Gm10863)	52.7639	0.631559	0.0993633	0.999869	No	predicted gene 10863
ENSMUSG00000020894(Vamp2)	2281.55	0.247888	0.0993684	0.999869	No	vesicle-associated membrane protein 2
ENSMUSG00000051648(Kctd19)	32.205	1.34654	0.099371	0.999869	No	potassium channel tetramerisation domain containing 19
ENSMUSG00000043085(Tmem82)	61.9584	0.518186	0.0994456	0.999869	No	transmembrane protein 82
ENSMUSG00000033016(Nfatc1)	2553.81	-0.445302	0.099476	0.999869	No	nuclear factor of activated T cells, cytoplasmic, calcineurin dependent 1
ENSMUSG00000068962(Zfp114)	12.0844	1.31483	0.099869	0.999869	No	zinc finger protein 114
ENSMUSG00000028716(Pdzk1ip1)	1637.86	0.513118	0.0998803	0.999869	No	PDZK1 interacting protein 1
ENSMUSG00000066632(Pgk1-rs7)	145.307	-0.434479	0.099883	0.999869	No	phosphoglycerate kinase-1, related sequence-7
ENSMUSG00000090256(Alms1-ps1)	8.76497	-1.63653	0.099891	0.999869	No	ALMS1, centrosome and basal body associated, pseudogene 1
ENSMUSG00000069305(Hist1h4n)	15.9664	1.13583	0.0999204	0.999869	No	histone cluster 1, H4n
ENSMUSG00000074300(BC030870)	251.214	0.506826	0.0999234	0.999869	No	cDNA sequence BC030870
ENSMUSG00000087436(Gm16156)	1.85733	-3.36707	0.100083	NA	No	NA
ENSMUSG00000051176(Zfp42)	4.4192	3.63795	0.100122	NA	No	zinc finger protein 42
ENSMUSG00000083554(Gm6645)	12.3857	1.90095	0.100165	0.999869	No	transmembrane and tetratricopeptide repeat containing 3 pseudogene
[truncated: 25,689 more rows]
