# Supplementary material for: Cadmium Exposure Disrupts Uterine Energy Metabolism and Coagulation Homeostasis During Labor in Institute of Cancer Research Mice: Insights from Transcriptomic Analysis
Source: Metabolites. 2025 May 20;15(5):339. doi: 10.3390/metabo15050339 (PMC12113498; doi:10.3390/metabo15050339)
Supplement: Supplementary file 1 [file metabolites-15-00339-s001.zip › Supllementary file S2.xlsx]

## Sheet: Sheet1
id	gene symbol	baseMean	log2FoldChange	pvalue	padj	Direction	gene_name
ENSMUSG00000067147	Rpl7a-ps11	593.759	-3.76445	6.47975e-94	1.36379e-89	Down	ribosomal protein L7A, pseudogene 11
ENSMUSG00000064358	mt-Co3	9372.26	-3.60691	5.92742e-81	6.23772e-77	Down	NA
ENSMUSG00000069939	Gm12070	1369.83	-3.72852	1.65488e-70	1.16101e-66	Down	glyceraldehyde-3-phosphate dehydrogenase pseudogene
ENSMUSG00000064357	mt-Atp6	5271.14	-3.26125	8.54155e-61	4.49435e-57	Down	NA
ENSMUSG00000082193	Rpl5-ps1	451.362	-3.93371	4.13826e-59	1.74196e-55	Down	ribosomal protein L5, pseudogene 1
ENSMUSG00000084131	Rpl3-ps2	371.124	-2.85993	6.93669e-53	2.43328e-49	Down	ribosomal protein L3, pseudogene 2
ENSMUSG00000082475	Gm7206	391.306	-3.05044	1.28982e-50	3.87813e-47	Down	predicted pseudogene 7206
ENSMUSG00000078377	Gm4294	1124.44	-2.31434	1.97773e-49	5.20317e-46	Down	ribosomal protein L15 pseudogene
ENSMUSG00000100755	Rps23-ps1	1229.11	-3.071	4.7296e-48	1.10604e-44	Down	ribosomal protein S23, pseudogene 1
ENSMUSG00000044757	Gm6430	467.62	-2.53511	1.60958e-47	3.38769e-44	Down	heterogeneous nuclear ribonucleoprotein F pseudogene
ENSMUSG00000110679	Rpl10-ps5	1145.34	-3.48055	7.37288e-46	1.4107e-42	Down	ribosomal protein L10, pseudogene 5
ENSMUSG00000111964	Gm8942	308.719	-2.88616	1.46526e-45	2.56994e-42	Down	predicted gene 8942
ENSMUSG00000063328	Gm9396	327.868	-3.0986	1.90161e-45	3.07871e-42	Down	predicted gene 9396
ENSMUSG00000066315	Gm12918	602.396	-2.47489	2.59532e-45	3.9017e-42	Down	ribosomal protein L13 pseudogene
ENSMUSG00000066362	Rps13-ps1	459.13	-2.88917	5.91245e-42	8.29595e-39	Down	ribosomal protein S13, pseudogene 1
ENSMUSG00000084284	Tpt1-ps6	387.966	-3.58381	2.88273e-41	3.79205e-38	Down	tumor protein, translationally-controlled, pseudogene 6
ENSMUSG00000060198	Gm11353	430.404	-3.08953	5.00487e-38	6.19632e-35	Down	ribosomal protein S8 pseudogene
ENSMUSG00000082536	Gm13456	3352.1	-2.06414	2.78219e-37	3.25316e-34	Down	eukaryotic translation elongation factor 1 alpha 1 pseudogene
ENSMUSG00000082035	Rpl17-ps8	551.286	-2.97251	5.35056e-37	5.92702e-34	Down	ribosomal protein L17, pseudogene 8
ENSMUSG00000044285	Gm1821	1066.92	-2.44669	4.40675e-36	4.63744e-33	Down	ubiquitin pseudogene
ENSMUSG00000062382	Ftl1-ps1	2037.21	-2.40508	1.00045e-34	1.00268e-31	Down	ferritin light polypeptide 1, pseudogene 1
ENSMUSG00000068014	Gm14648	336.896	-3.70753	1.66137e-34	1.5894e-31	Down	ribosomal protein L21 pseudogene
ENSMUSG00000069622	Gm10273	132.667	-3.75867	2.40364e-34	2.19954e-31	Down	translocase of inner mitochondrial membrane 23 homolog pseudogene
ENSMUSG00000082064	Rpl5-ps2	179.701	-2.89631	2.8132e-33	2.46706e-30	Down	ribisomal protein L5, pseudogene 2
ENSMUSG00000064360	mt-Nd3	708.3	-3.32787	6.60412e-32	5.55988e-29	Down	NA
ENSMUSG00000106574	Gm2451	251.73	-3.88125	2.87418e-31	2.32665e-28	Down	glyceraldehyde-3-phosphate dehydrogenase pseudogene
ENSMUSG00000059461	Gm7331	385.353	-2.58014	1.33135e-29	1.03781e-26	Down	ubiquitin A-52 residue ribosomal protein fusion product 1 pseudogene
ENSMUSG00000069862	Rps12-ps9	153.359	-4.0698	1.54126e-29	1.15853e-26	Down	ribosomal protein S12, pseudogene 9
ENSMUSG00000061833	Gm6311	138.292	-3.94168	3.83937e-29	2.78645e-26	Down	ribosomal protein S2 pseudogene
ENSMUSG00000059195	Gm12715	3307.9	-2.48859	7.29117e-29	5.11524e-26	Down	actin, gamma, cytoplasmic 1 pseudogene
ENSMUSG00000060680	Gm8894	201.966	-2.73154	1.7704e-28	1.20199e-25	Down	myosin light polypeptide 6 alkali smooth muscle and non-muscle protein, pseudogene
ENSMUSG00000081201	Smt3h2-ps4	84.4619	-3.84389	7.93264e-27	5.21745e-24	Down	SMT3 suppressor of mif two 3 homolog 2, pseudogene 4 (S. cerevisiae)
ENSMUSG00000081205	Gm5940	101.955	-3.73273	9.96908e-27	6.35816e-24	Down	heterogeneous nuclear ribonucleoprotein A3 pseudogene
ENSMUSG00000065947	mt-Nd4l	814.979	-2.97461	5.38181e-26	3.3315e-23	Down	NA
ENSMUSG00000068397	Gm10240	254.725	-3.26446	4.21718e-25	2.53597e-22	Down	ribosomal protein L21 pseudogene
ENSMUSG00000081992	Gm13408	312.527	-2.3426	1.21056e-24	7.07742e-22	Down	ribosomal protein S3A pseudogene
ENSMUSG00000073640	Rpl27-ps3	203.49	-3.58428	1.63887e-24	9.32252e-22	Down	ribosomal protein L27, pseudogene 3
ENSMUSG00000066724	Gm10175	214.014	-2.52664	1.92033e-24	1.06361e-21	Down	ATP synthase, H+ transporting, mitochondrial F0 complex, subunit C2 (subunit 9) pseudogene
ENSMUSG00000094446	Gm6344	82.1759	-4.03551	2.46981e-24	1.33287e-21	Down	ribosomal protein L29 pseudogene
ENSMUSG00000078636	Gm7336	178.902	-3.91666	1.88511e-23	9.91896e-21	Down	glyceraldehyde-3-phosphate dehydrogenase pseudogene
ENSMUSG00000078878	Gm14305	79.7058	-3.9822	2.84749e-23	1.46174e-20	Down	predicted gene 14305
ENSMUSG00000095847	Gm5451	421.989	-2.18919	6.45173e-23	3.23309e-20	Down	predicted gene 5451
ENSMUSG00000070343	Gm10288	378.135	-2.2369	2.36452e-22	1.15735e-19	Down	ribosomal protein L11 pseudogene
ENSMUSG00000095526	Gm10243	708.783	-2.19553	4.47675e-22	2.14141e-19	Down	ribosomal protein L35a pseudogene
ENSMUSG00000058603	Rpl28-ps1	1138.25	-2.05233	8.93095e-22	4.17711e-19	Down	ribosomal protein L28, pseudogene 1
ENSMUSG00000081344	Gm14303	1044.65	-1.87443	9.35504e-22	4.28034e-19	Down	ribosomal protein S29 pseudogene
ENSMUSG00000096617	Gm5559	748.852	-2.16137	1.38862e-20	6.21837e-18	Down	glyceraldehyde-3-phosphate dehydrogenase pseudogene
ENSMUSG00000083621	Gm14586	355.955	-2.28101	1.81151e-20	7.94308e-18	Down	predicted gene 14586
ENSMUSG00000066443	Gm10163	84.2926	-3.01659	1.87879e-20	8.07e-18	Down	60S ribosomal protein L21 pseudogene
ENSMUSG00000092072	Gm4540	78.5394	-2.97742	3.84432e-19	1.61823e-16	Down	predicted gene 4540
ENSMUSG00000081087	Rps15a-ps7	229.538	-2.00462	4.23102e-19	1.74608e-16	Down	ribosomal protein S15A, pseudogene 7
ENSMUSG00000068200	Gm5931	76.3805	-3.2735	4.74528e-19	1.92065e-16	Down	ubiquitin-conjugating enzyme E2I pseudogene
ENSMUSG00000093392	Gm6061	134.151	-2.29538	3.26162e-18	1.29523e-15	Down	peptidylprolyl isomerase A pseudogene 3_1245.1
ENSMUSG00000082399	Gm14036	84.3715	-3.2931	5.25409e-18	2.04783e-15	Down	predicted gene 14036
ENSMUSG00000053025	Sv2b	327.487	1.47701	6.06984e-18	2.32276e-15	Up	synaptic vesicle glycoprotein 2 b
ENSMUSG00000083496	Gm11263	237.584	-2.17697	6.73931e-18	2.5329e-15	Down	ribosomal protein S6 pseudogene
ENSMUSG00000056904	Gm5620	152.019	-2.78661	6.95945e-18	2.56975e-15	Down	tubulin, alpha 1B pseudogene
ENSMUSG00000090544	Gm6576	64.8782	-2.93732	1.144e-17	4.15134e-15	Down	ribosomal protein S2 pseudogene
ENSMUSG00000106926	Rpl7-ps7	110.442	-2.75727	1.34107e-17	4.75622e-15	Down	ribosomal protein L7, pseudogene 7
ENSMUSG00000072789	Gm10420	109.805	-2.36	1.35589e-17	4.75622e-15	Down	predicted gene 10420
ENSMUSG00000069083	Gm10259	146.381	-3.00324	1.82478e-17	6.29608e-15	Down	karyopherin (importin) alpha 2 pseudogene
ENSMUSG00000059776	Rpl13-ps6	77.3976	-3.04921	6.27143e-17	2.12895e-14	Down	ribosomal protein L13, pseudogene 6
ENSMUSG00000079297	Gm2223	428.314	-1.5127	1.65453e-16	5.52745e-14	Down	predicted pseudogene 2223
ENSMUSG00000064354	mt-Co2	9572.56	-2.86769	2.17261e-16	7.14484e-14	Down	NA
ENSMUSG00000056412	Gm12396	93.2001	-2.79247	4.53316e-16	1.46784e-13	Down	presenilin enhancer 2 homolog pseudogene
ENSMUSG00000100309	Gm6644	157.33	-2.45353	5.16681e-16	1.64766e-13	Down	Akr1b3 pseudogene
ENSMUSG00000081738	Hmgb1-ps2	287.704	-1.88114	8.97644e-16	2.81981e-13	Down	high mobility group box 1, pseudogene 2
ENSMUSG00000062582	Rpl30-ps8	61.1933	-2.97831	1.44268e-15	4.46532e-13	Down	ribosomal protein L30, pseudogene 8
ENSMUSG00000104802	Gm5869	330.258	-1.78967	2.05971e-15	6.28271e-13	Down	eukaryotic translation elongation factor 1 alpha 1 pseudogene
ENSMUSG00000094388	Gm8783	98.7572	-2.79102	4.06086e-15	1.22099e-12	Down	protein tyrosine phosphatase 4a1 pseudogene
ENSMUSG00000058064	Gm10036	291.881	-1.76058	4.28347e-15	1.26978e-12	Down	ribosomal protein L11 pseudogene
ENSMUSG00000098915	Rpl15-ps2	81.0314	-3.23198	4.75656e-15	1.39043e-12	Down	ribosomal protein L15, pseudogene 2
ENSMUSG00000078300	Gm2606	115.265	-2.13946	9.97888e-15	2.87706e-12	Down	glyceraldehyde-3-phosphate dehydrogenase pseudogene
ENSMUSG00000051723	Rpl31-ps13	59.5922	-3.28157	1.74091e-14	4.90885e-12	Down	ribosomal protein L31, pseudogene 13
ENSMUSG00000081406	Rps6-ps4	1465.86	-1.36311	1.74925e-14	4.90885e-12	Down	ribosomal protein S6, pseudogene 4
ENSMUSG00000064208	Gm10145	100.73	-2.40789	3.46172e-14	9.58669e-12	Down	predicted gene 10145
ENSMUSG00000082778	Gm15191	40.5048	-4.16809	3.96878e-14	1.08482e-11	Down	glyceraldehyde-3-phosphate dehydrogenase pseudogene
ENSMUSG00000084013	Gm14270	68.5889	-2.50782	5.75565e-14	1.55307e-11	Down	silica-induced gene 111
ENSMUSG00000071141	Rpl36a-ps3	90.3271	-2.38834	6.33139e-14	1.68679e-11	Down	ribosomal protein L36A, pseudogene 3
ENSMUSG00000099927	Gm8226	97.6218	-3.60591	7.09114e-14	1.86473e-11	Down	ribosomal protein L7A pseudogene
ENSMUSG00000057036	Gm7536	1100.12	-2.1254	7.17646e-14	1.86473e-11	Down	ribosomal protein L27A pseudogene
ENSMUSG00000060096	Amd-ps3	115.727	-2.55786	1.07665e-13	2.76344e-11	Down	S-adenosylmethionine decarboxylase, pseudogene 3
ENSMUSG00000050621	Rps27rt	1192.31	-1.71971	1.42209e-13	3.6061e-11	Down	ribosomal protein S27, retrogene
ENSMUSG00000055093	Gm8430	777.056	-2.19026	2.34027e-13	5.86378e-11	Down	predicted pseudogene 8430
ENSMUSG00000089640	Gm6397	109.423	-2.50241	5.59267e-13	1.38481e-10	Down	heterogeneous nuclear ribonucleoprotein A3 pseudogene
ENSMUSG00000071414	Gm6736	123.301	-2.40922	2.45112e-12	5.9987e-10	Down	predicted gene 6736
ENSMUSG00000098181	Rps12-ps24	101.44	-2.31597	2.91086e-12	7.04195e-10	Down	ribosomal protein S12, pseudogene 24
ENSMUSG00000091421	Gm4202	576.548	-1.53534	4.43551e-12	1.06084e-09	Down	tyrosine 3-monooxygenase/tryptophan 5-monooxygenase activation protein, beta polypeptide pseudogene
ENSMUSG00000112908	Gm7392	75.0703	-2.10049	6.18547e-12	1.46276e-09	Down	predicted gene 7392
ENSMUSG00000044645	Gm7334	83.3826	-2.69135	8.12253e-12	1.8995e-09	Down	B-cell translocation gene 3 pseudogene
ENSMUSG00000078126	Rpl23a-ps3	1435.93	-1.18343	9.50864e-12	2.19921e-09	Down	ribosomal protein L23A, pseudogene 3
ENSMUSG00000106988	Tsg101-ps	45.7432	-2.88234	1.24394e-11	2.84577e-09	Down	tumor susceptibility gene 101, pseudogene
ENSMUSG00000095588	Gm12350	67.875	-2.39877	1.40407e-11	3.17757e-09	Down	coiled-coil-helix-coiled-coil-helix domain containing 2 pseudogene
ENSMUSG00000078193	Gm2000	781.153	-1.23678	5.13091e-11	1.14883e-08	Down	ribosomal protein L35 pseudogene
ENSMUSG00000078139	AK157302	56.4346	-2.99366	5.43729e-11	1.20462e-08	Down	cDNA sequence AK157302
ENSMUSG00000084817	Gm5526	246.283	-1.28356	6.89905e-11	1.51255e-08	Down	myosin, light polypeptide 6, alkali, smooth muscle and non-muscle pseudogene
ENSMUSG00000082705	Gm15616	64.6989	-2.07006	7.07353e-11	1.53481e-08	Down	60S ribosomal protein L5 pseudogene
ENSMUSG00000046636	Gm7729	136.953	-1.97027	7.57912e-11	1.62773e-08	Down	heterogeneous nuclear ribonucleoprotein A1 pseudogene
ENSMUSG00000102117	Rpsa-ps1	55.3865	-2.62882	8.44502e-11	1.79538e-08	Down	ribosomal protein SA, pseudogene 1
ENSMUSG00000078151	Gm12226	68.1505	-2.73571	8.86496e-11	1.86581e-08	Down	oxidative stress responsive 1 pseudogene
ENSMUSG00000083396	Gm15542	599.238	-1.37631	1.55153e-10	3.23316e-08	Down	DnaJ (Hsp40) homolog, subfamily A, member 1 pseudogene
ENSMUSG00000078877	Gm14295	50.5565	-5.08135	2.97575e-10	6.14026e-08	Down	predicted gene 14295
ENSMUSG00000109325	Krt8-ps	315.831	-2.06388	3.33705e-10	6.81891e-08	Down	keratin 8, pseudogene
ENSMUSG00000116083	Gm5469	110.159	-3.32463	3.51274e-10	7.10891e-08	Down	heterogeneous nuclear ribonucleoprotein A3 pseudogene
ENSMUSG00000082809	Gm14150	104.137	-2.28971	4.86107e-10	9.74389e-08	Down	tubulin, alpha 1B pseudogene
ENSMUSG00000084323	Gm14438	67.9453	-2.07964	8.0576e-10	1.58494e-07	Down	predicted gene 14438
ENSMUSG00000115194	Gm48909	82.7855	-1.85016	1.62801e-09	3.17266e-07	Down	NA
ENSMUSG00000069014	Gm5641	294.629	-1.22081	2.053e-09	3.96417e-07	Down	heterogeneous nuclear ribonucleoprotein A3 pseudogene
ENSMUSG00000071532	Gm10335	745.964	-1.29998	2.22282e-09	4.25307e-07	Down	ribosomal protein L23A pseudogene
ENSMUSG00000109925	Gm45315	32.1145	-4.21296	3.22057e-09	6.1066e-07	Down	NA
ENSMUSG00000037280	Galnt6	922.223	2.20812	3.28462e-09	6.17244e-07	Up	polypeptide N-acetylgalactosaminyltransferase 6
ENSMUSG00000058625	Gm17383	85.0812	-1.82718	3.92197e-09	7.30494e-07	Down	tubulin, alpha 1B pseudogene
ENSMUSG00000084383	Gm13370	48.1821	-2.85522	4.64528e-09	8.57624e-07	Down	ribosomal protein L21 pseudogene
ENSMUSG00000053173	Rpl18-ps2	74.0667	-1.80409	5.02302e-09	9.193e-07	Down	ribosomal protein L18, pseudogene 2
ENSMUSG00000081049	Rps24-ps3	267.794	-1.40605	7.50092e-09	1.36096e-06	Down	ribosomal protein S24, pseudogene 3
ENSMUSG00000080078	Gm15583	29.0398	-3.77495	9.35519e-09	1.68289e-06	Down	predicted gene 15583
ENSMUSG00000065911	Gm24447	90.3711	-2.90049	1.19602e-08	2.13328e-06	Down	NA
ENSMUSG00000078894	2210418O10Rik	30.7562	-4.06557	1.7507e-08	3.09639e-06	Down	predicted gene 2210418O10Rik
ENSMUSG00000083670	Gm6829	26.8763	-3.23896	1.9072e-08	3.34507e-06	Down	predicted pseudogene 6829
ENSMUSG00000022066	Entpd4b	236.317	-2.31774	2.06155e-08	3.5859e-06	Down	ectonucleoside triphosphate diphosphohydrolase 4B
ENSMUSG00000022464	Slc38a4	766.066	1.37366	2.60071e-08	4.48665e-06	Up	solute carrier family 38, member 4
ENSMUSG00000081251	Gm12164	40.8983	-2.32215	4.21608e-08	7.2143e-06	Down	ferritin light chain 1 pseudogene
ENSMUSG00000060795	Gm13363	40.2056	-2.69255	4.2909e-08	7.28311e-06	Down	predicted gene 13363
ENSMUSG00000059647	Cbx3-ps7	50.5561	-2.27785	4.96898e-08	8.36656e-06	Down	chromobox 3, pseudogene 7
ENSMUSG00000083337	Gm11539	66.322	-1.71145	5.19329e-08	8.67485e-06	Down	ribosomal protein L18 pseudogene
ENSMUSG00000099998	Gm6501	82.0475	-1.70996	5.57717e-08	9.24272e-06	Down	NS1-associated protein 1 pseudogene
ENSMUSG00000084314	Rps15a-ps3	74.7077	-2.1701	6.60362e-08	1.08583e-05	Down	ribosomal protein S15A, pseudogene 3
ENSMUSG00000064356	mt-Atp8	163.009	-1.87954	8.63201e-08	1.39752e-05	Down	NA
ENSMUSG00000078870	Gm14410	282.458	-1.23441	8.87192e-08	1.4254e-05	Down	predicted gene 14410
ENSMUSG00000074527	Gm14296	25.3928	-6.3346	9.79668e-08	1.56205e-05	Down	predicted gene 14296
ENSMUSG00000027694	Gm8325	173.838	-1.35373	1.04762e-07	1.65784e-05	Down	ubiquitin-conjugating enzyme E2 variant 1 pseudogene
ENSMUSG00000107211	Gm5864	96.1198	-2.22969	1.2517e-07	1.96601e-05	Down	PDZ and LIM domain protein 1 pseudogene
ENSMUSG00000062933	Gm10123	3986.88	-2.22255	1.43579e-07	2.23844e-05	Down	peptidylprolyl isomerase A-like pseudogene
ENSMUSG00000022824	Muc13	429.309	1.4428	1.46737e-07	2.27086e-05	Up	mucin 13, epithelial transmembrane
ENSMUSG00000038370	Pcp4l1	3672.63	-1.22743	1.62415e-07	2.49514e-05	Down	Purkinje cell protein 4-like 1
ENSMUSG00000061724	Gm2423	210.535	-1.59901	1.82023e-07	2.77611e-05	Down	predicted gene 2423
ENSMUSG00000096544	Gm4617	435.983	-1.38109	1.8763e-07	2.84104e-05	Down	prothymosin alpha pseudogene
ENSMUSG00000069011	Gm10254	110.723	-1.44258	2.14456e-07	3.22404e-05	Down	splicing factor, arginine/serine-rich 10 pseudogene
ENSMUSG00000049235	Gm7324	57.2689	-2.47408	2.53701e-07	3.78698e-05	Down	Rbmxrt pseudogene
ENSMUSG00000052974	Cyp2f2	28.8187	3.09359	3.35913e-07	4.96808e-05	Up	cytochrome P450, family 2, subfamily f, polypeptide 2
ENSMUSG00000095159	Tubb4b-ps1	99.8961	-1.92464	3.37547e-07	4.96808e-05	Down	tubulin, beta 4B class IVB, pseudogene 1
ENSMUSG00000083736	Gm6039	39.4705	-1.9607	3.60774e-07	5.27307e-05	Down	protein phosphatase 4, regulatory subunit 2 pseudogene
ENSMUSG00000062846	Gm14176	48.1822	-2.62947	4.454e-07	6.46506e-05	Down	ubiquitin-conjugating enzyme E2I pseudogene
ENSMUSG00000080859	Rpl10-ps1	207.683	-1.04411	4.68456e-07	6.75315e-05	Down	ribosomal protein L10, pseudogene 1
ENSMUSG00000026327	Serpinb11	210.565	-1.31617	5.56345e-07	7.96557e-05	Down	serine (or cysteine) peptidase inhibitor, clade B (ovalbumin), member 11
ENSMUSG00000096596	Gm10591	82.6988	-3.13518	7.65064e-07	0.000108799	Down	predicted gene 10591
ENSMUSG00000055489	Ano5	325.3	1.24715	7.93529e-07	0.00011209	Up	anoctamin 5
ENSMUSG00000044330	Gm9790	21.8788	-2.70822	8.86549e-07	0.000124395	Down	predicted gene 9790
ENSMUSG00000100774	Gm7329	16.1408	-3.59794	8.94185e-07	0.000124635	Down	malic enzyme, supernatant pseudogene
ENSMUSG00000090381	Gm6158	54.9312	-2.58248	1.08874e-06	0.000150755	Down	predicted gene 6158
ENSMUSG00000095304	Plac9a	37.8649	-2.8098	1.15916e-06	0.000159456	Down	placenta specific 9a
ENSMUSG00000089764	Gm16580	170.376	-1.16858	1.23205e-06	0.000168383	Down	poly(A) binding protein, cytoplasmic 1 pseudogene
ENSMUSG00000031594	Fgl1	51.467	2.25119	1.95176e-06	0.000259992	Up	fibrinogen-like protein 1
ENSMUSG00000050974	Gm9847	24.1152	-2.96714	2.06058e-06	0.000272762	Down	suppressor of cytokine signaling 2 pseudogene
ENSMUSG00000081239	Gm11836	38.4149	-2.02987	2.31874e-06	0.000305016	Down	myosin, light polypeptide 6, alkali, smooth muscle and non-muscle pseudogene
ENSMUSG00000081965	Gm11620	21.7287	-6.08223	3.62812e-06	0.000471364	Down	predicted gene 11620
ENSMUSG00000039617	Gm7488	56.8432	-1.75387	4.03481e-06	0.000520985	Down	nudix (nucleoside diphosphate linked moiety X)-type motif 21 pseudogene
ENSMUSG00000100007	Gm5527	43.0035	-1.81301	4.09634e-06	0.000525705	Down	predicted gene 5527
ENSMUSG00000115938	Gm17241	21.8397	-3.2896	5.20191e-06	0.000663543	Down	ribosomal protein S27 pseudogene
ENSMUSG00000091655	Gm8741	31.3143	-2.03835	6.04296e-06	0.000766182	Down	Nhp2 non-histone chromosome protein 2-like 1 pseudogene
ENSMUSG00000068466	Gm5518	232.043	-1.10742	6.20481e-06	0.000781992	Down	predicted gene 5518
ENSMUSG00000058927	Gm10053	638.152	-1.08072	6.35221e-06	0.000795804	Down	cytochrome c, somatic pseudogene
ENSMUSG00000089936	Gm16199	43.4313	-1.82632	7.25465e-06	0.00089848	Down	NA
ENSMUSG00000000031	H19	7203.26	5.56394	7.25716e-06	0.00089848	Up	H19, imprinted maternally expressed transcript
ENSMUSG00000060586	H2-Eb1	412.209	3.19592	9.2327e-06	0.00113638	Up	histocompatibility 2, class II antigen E beta
ENSMUSG00000070443	Gm10291	55.753	-1.44238	9.67008e-06	0.00118329	Down	glyceraldehyde-3-phosphate dehydrogenase pseudogene
ENSMUSG00000025150	Cbr2	2393.17	1.10674	1.00952e-05	0.00122817	Up	carbonyl reductase 2
ENSMUSG00000028602	Tnfrsf8	90.5336	4.26903	1.01874e-05	0.00123226	Up	tumor necrosis factor receptor superfamily, member 8
ENSMUSG00000070392	Gm20634	9.47936	-6.79858	1.06802e-05	0.00128449	Down	NA
ENSMUSG00000081441	Gm6161	21.0113	-2.55199	1.20626e-05	0.00144251	Down	heterogeneous nuclear ribonucleoprotein A3 pseudogene
ENSMUSG00000083087	Gm11249	49.9112	-2.02366	1.29119e-05	0.00152673	Down	ribosomal protein S2 pseudogene
ENSMUSG00000081094	Rpl19-ps11	507.032	-1.59931	1.74014e-05	0.00202346	Down	ribosomal protein L19, pseudogene 11
ENSMUSG00000086607	4930511M06Rik	72.8598	3.47657	1.82585e-05	0.00209992	Up	RIKEN cDNA 4930511M06 gene
ENSMUSG00000071867	Gm6304	81.9577	-2.19333	2.00835e-05	0.00229727	Down	mitochondrial ribosomal protein L27 pseudogene
ENSMUSG00000082895	Rpsa-ps9	158.188	-1.45408	2.12596e-05	0.00241866	Down	ribosomal protein SA, pseudogene 9
ENSMUSG00000058745	Gm9174	12.9187	-3.26598	2.37805e-05	0.00269091	Down	cell division cycle 26 pseudogene
ENSMUSG00000061186	Sfmbt2	189.695	2.71256	2.39592e-05	0.00269663	Up	Scm-like with four mbt domains 2
ENSMUSG00000107952	Gm6352	27.816	-2.24756	2.44258e-05	0.00272005	Down	cyclin I pseudogene
ENSMUSG00000050138	Kcnk12	51.7594	3.06078	3.26896e-05	0.00360218	Up	potassium channel, subfamily K, member 12
ENSMUSG00000045455	Gm9797	25.8995	-2.11929	3.35034e-05	0.0036536	Down	translocase of inner mitochondrial membrane 8 homolog a1 pseudogene
ENSMUSG00000078902	Gm14443	19.225	-3.06724	3.6301e-05	0.00393828	Down	predicted gene 14443
ENSMUSG00000098240	Gm4575	22.3808	-2.33284	3.93033e-05	0.00424214	Down	glyceraldehyde-3-phosphate dehydrogenase pseudogene
ENSMUSG00000039329	Tex19.1	34.8975	6.61469	4.26763e-05	0.00458269	Up	testis expressed gene 19.1
ENSMUSG00000078087	Rps12l1	64.5735	-1.72224	4.87208e-05	0.00520522	Down	ribosomal protein S12-like 1
ENSMUSG00000050071	Bex1	120.333	3.31048	5.01477e-05	0.0053306	Up	brain expressed X-linked 1
ENSMUSG00000098091	Gm16470	17.9863	-2.69199	5.06332e-05	0.00535516	Down	glyceraldehyde-3-phosphate dehydrogenase pseudogene
ENSMUSG00000094248	Hist1h2ao	21.6187	-3.57471	5.43836e-05	0.00572306	Down	histone cluster 1, H2ao
ENSMUSG00000047517	Dmbt1	198.058	2.49237	5.54486e-05	0.0058061	Up	deleted in malignant brain tumors 1
ENSMUSG00000006200	Rhox6	43.0171	5.80747	5.78109e-05	0.00602349	Up	reproductive homeobox 6
ENSMUSG00000029646	Cdx2	34.2575	6.5893	6.94028e-05	0.00712547	Up	caudal type homeobox 2
ENSMUSG00000064317	Gm10146	122.434	-1.1568	7.08238e-05	0.00723606	Down	LSM7 homolog, U6 small nuclear RNA associated pseudogene
ENSMUSG00000030278	Cidec	131.814	8.63824	8.05684e-05	0.00815251	Up	cell death-inducing DFFA-like effector c
ENSMUSG00000073403	Gm10499	137.151	5.37998	8.79975e-05	0.00882361	Up	predicted gene 10499
ENSMUSG00000039910	Cited2	3091.2	1.12735	8.8039e-05	0.00882361	Up	Cbp/p300-interacting transactivator, with Glu/Asp-rich carboxy-terminal domain, 2
ENSMUSG00000116295	Gm32885	9.73509	6.61147	8.93284e-05	0.0089104	Up	predicted gene, 32885
ENSMUSG00000048538	Gm9826	68.0864	-1.49588	9.60263e-05	0.00953333	Down	adenosylhomocysteinase pseudogene
ENSMUSG00000047347	Tdg-ps	17.8824	-2.9257	9.90891e-05	0.00979121	Down	thymine DNA glycosylase, pseudogene
ENSMUSG00000079138	Gm8818	28.8567	3.48788	9.97217e-05	0.00980767	Up	predicted pseudogene 8818
ENSMUSG00000094683	Ap3m1-ps	50.1338	-2.21266	0.000104036	0.0101372	Down	adaptor-related protein complex 3, mu 1 subunit, pseudogene
ENSMUSG00000045886	Gm9803	18.3965	-2.51096	0.000116292	0.0112793	Down	presequence translocase-asssociated motor 16 homolog pseudogene
ENSMUSG00000081810	Gm11878	45.3305	-1.69949	0.000119894	0.0115753	Down	predicted gene 11878
ENSMUSG00000040564	Apoc1	71.1242	3.90737	0.000126996	0.0122049	Up	apolipoprotein C-I
ENSMUSG00000058297	Spock2	806.414	-1.08815	0.000134175	0.0127782	Down	sparc/osteonectin, cwcv and kazal-like domains proteoglycan 2
ENSMUSG00000062461	Gm5453	39.3232	-1.61961	0.000138179	0.0131002	Down	predicted gene 5453
ENSMUSG00000078896	Zfp965	9.82828	-4.91751	0.000139682	0.0131833	Down	zinc finger protein 965
ENSMUSG00000037664	Cdkn1c	1382.21	3.5915	0.000148384	0.0139422	Up	cyclin-dependent kinase inhibitor 1C (P57)
ENSMUSG00000058715	Fcer1g	768.048	-1.08411	0.000152156	0.014233	Down	Fc receptor, IgE, high affinity I, gamma polypeptide
ENSMUSG00000079492	Gm11127	223.737	4.97112	0.000162906	0.0151043	Up	predicted gene 11127
ENSMUSG00000094627	Gm10182	17.8222	-2.46124	0.000163993	0.0151385	Down	high mobility group nucleosomal binding domain 2 pseudogene
ENSMUSG00000027048	Abcb11	50.5213	4.12562	0.000167504	0.015395	Up	ATP-binding cassette, sub-family B (MDR/TAP), member 11
ENSMUSG00000028591	Pramef12	630.18	4.04306	0.000169212	0.0154844	Up	PRAME family member 12
ENSMUSG00000114500	Gm8983	80.9569	-1.12714	0.000187323	0.0170674	Down	cyclin I pseudogene
ENSMUSG00000057696	Rpl30-ps1	77.4051	-1.19982	0.000192122	0.0174293	Down	ribosomal protein L30, pseudogene 1
ENSMUSG00000095180	Rhox5	85.7933	6.41618	0.000200325	0.0180955	Up	reproductive homeobox 5
ENSMUSG00000083311	Gm5643	30.6362	-1.77235	0.000237932	0.0214006	Down	heterogeneous nuclear ribonucleoprotein A1 pseudogene
ENSMUSG00000076652	Ighv7-3	108.162	2.51144	0.000258114	0.0230192	Up	immunoglobulin heavy variable 7-3
ENSMUSG00000050866	Clrn3	21.4483	4.96227	0.000313038	0.027567	Up	clarin 3
ENSMUSG00000031651	Triml1	9.02362	6.49872	0.000317889	0.0278775	Up	tripartite motif family-like 1
ENSMUSG00000067276	Capn6	54.3824	1.76333	0.000344458	0.0300822	Up	calpain 6
ENSMUSG00000039057	Myo16	34.3062	4.20764	0.000347787	0.0302474	Up	myosin XVI
ENSMUSG00000040752	Myh6	49.0954	-2.96942	0.000357659	0.030912	Down	myosin, heavy polypeptide 6, cardiac muscle, alpha
ENSMUSG00000061877	BC048679	149.378	2.26854	0.000362067	0.0310886	Up	cDNA sequence BC048679
ENSMUSG00000026475	Rgs16	927.334	1.76165	0.00038339	0.0326689	Up	regulator of G-protein signaling 16
ENSMUSG00000115457	Gm2387	93.1755	-1.03517	0.000418349	0.035504	Down	ribosomal protein 10; DNA segment, Chr X, human DXS648E; 24.6 kDa protein
ENSMUSG00000042903	Foxo4	3786.33	1.95282	0.00042613	0.0360191	Up	forkhead box O4
ENSMUSG00000037469	Acp7	25.7471	5.24472	0.000435306	0.0366475	Up	acid phosphatase 7, tartrate resistant
ENSMUSG00000110926	Gm5917	36.82	-1.52949	0.000460564	0.0386195	Down	predicted gene 5917
ENSMUSG00000033491	Prss35	33.6443	3.20294	0.000499942	0.0414709	Up	protease, serine 35
ENSMUSG00000113389	Gm9512	74.5713	-1.06994	0.000516864	0.0426605	Down	predicted gene 9512
ENSMUSG00000087412	Gm15501	381.076	-1.30006	0.000534221	0.04375	Down	ribosomal protein S8 pseudogene
ENSMUSG00000029814	Igf2bp3	118.303	5.22641	0.000539874	0.0440416	Up	insulin-like growth factor 2 mRNA binding protein 3
ENSMUSG00000083619	Gm14414	40.4015	-1.89754	0.000567286	0.0459218	Down	ribosomal protein S8 pseudogene
ENSMUSG00000090389	Cdv3-ps	45.2741	-1.67074	0.000624232	0.0499552	Down	NA
ENSMUSG00000066407	Gm10263	84.2036	-1.62775	0.000684445	0.0542536	Down	40S ribosomal protein S28 pseudogene
ENSMUSG00000058443	Rpl10-ps3	57.6197	-1.29344	0.000685455	0.0542536	Down	ribosomal protein L10, pseudogene 3
ENSMUSG00000061242	Gm9104	28.6352	-1.51479	0.000685678	0.0542536	Down	ribosomal protein L21 pseudogene
ENSMUSG00000081622	Gm5937	16.4308	-2.47127	0.000714268	0.0560941	Down	predicted gene 5937
ENSMUSG00000113728	Gm7622	4.29276	-5.66506	0.000747986	NA	Down	predicted pseudogene 7622
ENSMUSG00000031293	Rs1	269.145	1.44625	0.000791975	0.0617978	Up	retinoschisis (X-linked, juvenile) 1 (human)
ENSMUSG00000066543	Rpl17-ps9	78.8124	-1.07815	0.000792769	0.0617978	Down	ribosomal protein L17, pseudogene 9
ENSMUSG00000099492	Gm5525	40.7198	-1.21728	0.000796201	0.0618363	Down	eukaryotic translation elongation factor 1 gamma pseudogene
ENSMUSG00000095571	Ighv5-17	27.3116	2.51383	0.000854579	0.0661262	Up	immunoglobulin heavy variable 5-17
ENSMUSG00000081824	BC002163	24.6113	-1.80471	0.000904391	0.0694698	Down	NADH dehydrogenase Fe-S protein 5 pseudogene
ENSMUSG00000113198	Gm6988	83.9668	-1.16232	0.000922755	0.0703667	Down	predicted gene 6988
ENSMUSG00000096712	Gm15454	15.6776	-2.12005	0.000949201	0.0721221	Down	predicted gene 15454
ENSMUSG00000032578	Cish	895.476	1.0973	0.000979783	0.0739122	Up	cytokine inducible SH2-containing protein
ENSMUSG00000090093	Gm14399	77.8381	-1.73423	0.00100336	0.0754204	Down	predicted gene 14399
ENSMUSG00000032036	Kirrel3	87.0348	1.12353	0.00103181	0.0772831	Up	kirre like nephrin family adhesion molecule 3
ENSMUSG00000044626	Liph	260.099	2.229	0.00105414	0.0786754	Up	lipase, member H
ENSMUSG00000073492	Gm10521	20.0188	-1.73782	0.0010667	0.0793313	Down	predicted gene 10521
ENSMUSG00000044220	Nkx2-3	8.46712	6.40621	0.00110203	0.0814553	Up	NK2 homeobox 3
ENSMUSG00000114759	Gm10257	28.0122	-1.41927	0.00110998	0.0816844	Down	H3 histone, family 3A pseudogene
ENSMUSG00000078898	Zfp968	3.96772	-5.54937	0.00111465	NA	Down	zinc finger protein 968
ENSMUSG00000023403	Stk31	26.3997	4.34549	0.00111903	0.0820632	Up	serine threonine kinase 31
ENSMUSG00000069049	Eif2s3y	37.9512	8.57447	0.00112883	0.0821606	Up	eukaryotic translation initiation factor 2, subunit 3, structural gene Y-linked
ENSMUSG00000081669	Npm3-ps1	8.84615	-3.08444	0.00112978	0.0821606	Down	nucleoplasmin 3, pseudogene 1
ENSMUSG00000047638	Nr1h4	47.6622	3.45586	0.00113206	0.0821606	Up	nuclear receptor subfamily 1, group H, member 4
ENSMUSG00000024039	Cbs	90.6208	1.47667	0.00113853	0.0823459	Up	cystathionine beta-synthase
ENSMUSG00000066878	Gm10184	72.4852	-1.42866	0.00118726	0.0852843	Down	karyopherin (importin) alpha 2 pseudogene
ENSMUSG00000072944	Nup62cl	135.551	1.26276	0.00119135	0.0852868	Up	nucleoporin 62 C-terminal like
ENSMUSG00000052854	Nrk	976.143	4.93492	0.00122554	0.0874372	Up	Nik related kinase
ENSMUSG00000045326	Fndc7	45.6355	1.13288	0.00123518	0.0878271	Up	fibronectin type III domain containing 7
ENSMUSG00000009646	Pla2g12b	9.90539	6.63344	0.00124712	0.0881966	Up	phospholipase A2, group XIIB
ENSMUSG00000107951	Gm6210	54.2189	-1.0334	0.0012732	0.0896223	Down	heat shock protein 8 pseudogene
ENSMUSG00000041750	Cd1d2	13.5071	3.15964	0.00127905	0.089668	Up	CD1d2 antigen
ENSMUSG00000029866	Kel	68.2051	1.24212	0.00128716	0.089705	Up	Kell blood group
ENSMUSG00000021268	Meg3	961.111	1.93479	0.00135853	0.094366	Up	maternally expressed 3
ENSMUSG00000018893	Mb	76.3274	-2.13791	0.0013911	0.0962282	Down	myoglobin
ENSMUSG00000050520	Cldn8	176.571	1.75558	0.00142543	0.0980426	Up	claudin 8
ENSMUSG00000013936	Myl2	23.9482	-2.54259	0.00143482	0.0983667	Down	myosin, light polypeptide 2, regulatory, cardiac, slow
ENSMUSG00000028838	Extl1	34.7277	2.58722	0.00144458	0.0987143	Up	exostoses (multiple)-like 1
ENSMUSG00000116637	AC154540.2	38.2047	-1.5199	0.00145314	0.0989779	Down	NA
ENSMUSG00000097989	Gm4335	17.1245	-2.33893	0.00149858	0.101512	Down	glyceraldehyde-3-phosphate dehydrogenase pseudogene
ENSMUSG00000081228	Gm16089	33.0481	-1.37078	0.00149999	0.101512	Down	cytochrome b-c1 complex subunit 7-like
ENSMUSG00000085340	Gm16335	36.0103	-1.65234	0.00150904	0.101797	Down	predicted gene 16335
ENSMUSG00000054013	Tmem179	27.8395	8.12799	0.00152828	0.102766	Up	transmembrane protein 179
ENSMUSG00000081071	Gm9836	36.2972	-1.22093	0.00157759	0.105412	Down	predicted pseudogene 9836
ENSMUSG00000102135	Gm37108	13.6771	-2.41461	0.00158159	0.105412	Down	predicted gene, 37108
ENSMUSG00000060143	Gm10076	492.104	-1.09543	0.00158266	0.105412	Down	ribosomal protein L41 pseudogene
ENSMUSG00000110546	Gm45734	9.6713	-3.05345	0.0016162	0.107306	Down	predicted gene 45734
ENSMUSG00000084235	Gm15421	207.528	-1.25132	0.0016434	0.108756	Down	ribosomal protein L22 like 1 pseudogene
ENSMUSG00000042041	2010003K11Rik	21.0133	2.91341	0.00165284	0.108756	Up	RIKEN cDNA 2010003K11 gene
ENSMUSG00000093996	Fam205a3	6.75029	-4.33825	0.00165353	0.108756	Down	family with sequence similarity 205, member A3
ENSMUSG00000082087	Gm12138	77.7437	-1.53937	0.00174366	0.113627	Down	aldo-keto reductase family 1, member B3 pseudogene
ENSMUSG00000083101	Gm13430	20.092	-1.86006	0.00174379	0.113627	Down	predicted gene 13430
ENSMUSG00000112489	9230116L04Rik	19.7011	2.9513	0.00176796	0.114847	Up	RIKEN cDNA 9230116L04 gene
ENSMUSG00000109532	Gm42397	3.78108	-5.48814	0.00183721	NA	Down	predicted gene, 42397
ENSMUSG00000103560	Gm38070	52.6594	2.65693	0.00184336	0.118646	Up	NA
ENSMUSG00000115448	Gm21178	35.1201	-1.93336	0.00189714	0.121735	Down	predicted gene, 21178
ENSMUSG00000104476	Gm38211	251.42	1.07615	0.00191304	0.122083	Up	NA
ENSMUSG00000062611	Rps3a2	1769.26	3.50196	0.00191416	0.122083	Up	ribosomal protein S3A2
ENSMUSG00000005220	Corin	53.1873	3.81768	0.00193651	0.122637	Up	corin
ENSMUSG00000024173	Tpsab1	478.823	-1.00132	0.00194541	0.122637	Down	tryptase alpha/beta 1
ENSMUSG00000083878	Gm12034	21.1739	-1.8644	0.00197106	0.123467	Down	ribosomal protein S17 pseudogene
ENSMUSG00000083261	Gm7816	98.2218	-1.16051	0.00199585	0.12428	Down	DnaJ (Hsp40) homolog, subfamily A, member 1 pseudogene
ENSMUSG00000096498	Ighv2-5	6.06148	-6.1518	0.00203722	0.12611	Down	immunoglobulin heavy variable 2-5
ENSMUSG00000094437	Gm9830	19.0929	-1.92277	0.00204804	0.126408	Down	family with sequence similarity 103, member A1 pseudogene
ENSMUSG00000082262	Gm14730	6.84986	-3.33603	0.00207323	0.127589	Down	predicted gene 14730
ENSMUSG00000096632	Igkv9-124	64.6073	1.70683	0.00211025	0.129488	Up	immunoglobulin kappa chain variable 9-124
ENSMUSG00000091679	Vmn2r96	36.9156	2.81642	0.00214944	0.13151	Up	vomeronasal 2, receptor 96
ENSMUSG00000083669	Gm10169	24.8446	-1.68497	0.00221487	0.13512	Down	macrophage migration inhibitory factor, pseudogene 4
ENSMUSG00000021879	Dnah12	101.897	1.47841	0.00223271	0.135815	Up	dynein, axonemal, heavy chain 12
ENSMUSG00000021565	Slc6a19	104.197	2.57661	0.00223973	0.135849	Up	solute carrier family 6 (neurotransmitter transporter), member 19
ENSMUSG00000063875	Rps6-ps1	50.4923	-1.24016	0.00225535	0.136013	Down	ribosomal protein S6, pseudogene 1
ENSMUSG00000062038	Gm10108	11.2433	-2.34803	0.00227919	0.137058	Down	cytochrome c, somatic pseudogene
ENSMUSG00000034785	Dio1	63.3126	1.02273	0.00231221	0.138211	Up	deiodinase, iodothyronine, type I
ENSMUSG00000043192	Gm1840	39.0963	-1.33054	0.00231807	0.138211	Down	glucose phosphate isomerase 1 pseudogene
ENSMUSG00000099143	Gm27483	11.3662	5.02372	0.00240389	0.14252	Up	NA
ENSMUSG00000006522	Itih3	274.504	1.28069	0.00241406	0.142721	Up	inter-alpha trypsin inhibitor, heavy chain 3
ENSMUSG00000071151	Gm4799	16.3685	-2.01768	0.00249809	0.147276	Down	predicted gene 4799
ENSMUSG00000076666	Ighv14-4	18.6961	2.82126	0.00254182	0.149261	Up	immunoglobulin heavy variable 14-4
ENSMUSG00000098973	Mir6236	102.932	1.10298	0.00254595	0.149261	Up	microRNA 6236
ENSMUSG00000107417	Olfr1383	4.83089	-4.83486	0.00259062	NA	Down	olfactory receptor 1383
ENSMUSG00000050240	Hic2	277.14	1.12628	0.00260269	0.151742	Up	hypermethylated in cancer 2
ENSMUSG00000040026	Saa3	483.174	3.05664	0.00267073	0.154851	Up	serum amyloid A 3
ENSMUSG00000105954	Gm42793	22.053	2.06813	0.00267963	0.15494	Up	NA
ENSMUSG00000056025	Clca3a1	1435.52	1.35304	0.00273647	0.156876	Up	chloride channel accessory 3A1
ENSMUSG00000093885	Rpl35a-ps5	33.3302	-1.3136	0.0027512	0.156923	Down	ribosomal protein L35A, pseudogene 5
ENSMUSG00000084168	Atp5l2-ps	28.5491	-1.35557	0.00281817	0.160308	Down	ATP synthase, H+ transporting, mitochondrial FO complex, subunit G2, pseudogene
ENSMUSG00000063543	Gm5616	17.9094	-1.89581	0.00284003	0.161116	Down	NHP2 non-histone chromosome protein 2-like 1 pseudogene
ENSMUSG00000059741	Myl3	11.821	-2.74094	0.00289876	0.164006	Down	myosin, light polypeptide 3
ENSMUSG00000031383	Dusp9	671.979	4.10568	0.00297591	0.167617	Up	dual specificity phosphatase 9
ENSMUSG00000094403	Mir692-2	5.46605	-4.0601	0.00304801	NA	Down	microRNA 692-2
ENSMUSG00000067736	Gm10222	198.51	-1.12082	0.00309969	0.17259	Down	predicted gene 10222
ENSMUSG00000006638	Abhd1	198.433	-1.24164	0.00314047	0.1744	Down	abhydrolase domain containing 1
ENSMUSG00000111197	Gm10608	32.8787	-1.55614	0.00318305	0.176299	Down	tyrosine 3-monooxygenase/tryptophan 5-monooxygenase activation protein, theta polypeptide pseudogene
ENSMUSG00000002265	Peg3	2572.63	3.58378	0.00327192	0.180272	Up	paternally expressed 3
ENSMUSG00000002266	Zim1	143.099	4.15798	0.00334072	0.183105	Up	zinc finger, imprinted 1
ENSMUSG00000114996	Gm48958	99.7731	1.06884	0.0033891	0.185274	Up	NA
ENSMUSG00000070529	Wfdc10	273.249	-1.88605	0.00347137	0.1883	Down	WAP four-disulfide core domain 10
ENSMUSG00000081325	Gm12599	20.1929	-1.52555	0.00352817	0.190046	Down	TGF beta-inducible nuclear protein 1 pseudogene
ENSMUSG00000028778	Hcrtr1	17.0527	4.6374	0.00357794	0.191615	Up	hypocretin (orexin) receptor 1
ENSMUSG00000098061	Gm26945	4.90171	4.60358	0.00358583	NA	Up	NA
ENSMUSG00000104126	Gm37486	19.7625	-1.53731	0.00360026	0.192322	Down	predicted gene, 37486
ENSMUSG00000057182	Scn3a	185.338	1.11235	0.00373594	0.198561	Up	sodium channel, voltage-gated, type III, alpha
ENSMUSG00000049154	Fam183b	4.94019	5.62753	0.00374213	NA	Up	family with sequence similarity 183, member B
ENSMUSG00000078881	Gm14434	84.9475	-5.45072	0.00378628	0.20073	Down	predicted gene 14434
ENSMUSG00000108161	Gm32914	4.33265	5.43941	0.00389533	NA	Up	predicted gene, 32914
ENSMUSG00000000248	Clec2g	22.0007	-1.45651	0.00403064	0.211408	Down	C-type lectin domain family 2, member g
ENSMUSG00000023084	Lrrc71	41.6205	1.60892	0.00403792	0.211408	Up	leucine rich repeat containing 71
ENSMUSG00000058328	Xlr5a	15.5254	5.50807	0.00408281	0.213228	Up	X-linked lymphocyte-regulated 5A
ENSMUSG00000035459	Stab2	70.9458	1.24566	0.00415629	0.216528	Up	stabilin 2
ENSMUSG00000030043	Tacr1	284.86	-1.05045	0.00422234	0.219123	Down	tachykinin receptor 1
ENSMUSG00000074800	Gm4149	332.783	-1.01884	0.00422692	0.219123	Down	ribosomal protein L37a pseudogene
ENSMUSG00000113395	Gm48365	3.1402	-5.21789	0.00424951	NA	Down	NA
ENSMUSG00000092200	Tnxa	49.7605	2.28848	0.00435234	0.224152	Up	tenascin XA (pseudogene)
ENSMUSG00000055653	Gpc3	1090.23	1.73858	0.00436329	0.224152	Up	glypican 3
ENSMUSG00000068243	Gm7079	23.4542	-1.61485	0.00436652	0.224152	Down	ribosomal protein S29 pseudogene
ENSMUSG00000048583	Igf2	79.6316	6.62223	0.00441	0.225654	Up	insulin-like growth factor 2
ENSMUSG00000038421	Fcrla	4.06291	5.35681	0.00452516	NA	Up	Fc receptor-like A
ENSMUSG00000071551	Akr1c19	348.169	1.40227	0.00469163	0.238514	Up	aldo-keto reductase family 1, member C19
ENSMUSG00000045410	Akr1e1	798.429	1.10087	0.00471911	0.239333	Up	aldo-keto reductase family 1, member E1
ENSMUSG00000022875	Kng1	1423.42	1.62384	0.00478836	0.24168	Up	kininogen 1
ENSMUSG00000029811	Aoc1	3513.91	1.17331	0.00483917	0.242547	Up	amine oxidase, copper-containing 1
ENSMUSG00000099662	Ppp1r2-ps2	32.445	-1.54471	0.00483924	0.242547	Down	protein phosphatase 1, regulatory (inhibitor) subunit 2, pseudogene 2
ENSMUSG00000095416	Ighv1-12	15.7473	2.8714	0.0048401	0.242547	Up	immunoglobulin heavy variable V1-12
ENSMUSG00000111473	LOC102637012	6.93216	-3.75573	0.00486272	0.243101	Down	immunoglobulin superfamily member 22-like
ENSMUSG00000063919	Srrm4	80.7076	1.51376	0.00502392	0.249973	Up	serine/arginine repetitive matrix 4
ENSMUSG00000076550	Igkv4-63	18.393	4.53741	0.00511036	0.252483	Up	immunoglobulin kappa variable 4-63
ENSMUSG00000051716	Apon	9.07143	2.42896	0.0052145	0.256347	Up	apolipoprotein N
ENSMUSG00000066068	Gm13611	23.5643	-1.5557	0.00522511	0.256347	Down	60S ribosomal protein L36 pseudogene
ENSMUSG00000089951	Gm14435	3.85012	-4.49243	0.00553133	NA	Down	KRAB box containing protein
ENSMUSG00000011171	Vipr2	41.9122	1.12656	0.00554581	0.268946	Up	vasoactive intestinal peptide receptor 2
ENSMUSG00000026691	Fmo3	7.77356	-3.51581	0.00558365	0.270159	Down	flavin containing monooxygenase 3
ENSMUSG00000048188	Gm8181	22.1604	-1.52171	0.00563539	0.271669	Down	predicted gene 8181
ENSMUSG00000021403	Serpinb9b	1367.14	3.02455	0.00568447	0.273153	Up	serine (or cysteine) peptidase inhibitor, clade B, member 9b
ENSMUSG00000041669	Prima1	14.6214	-1.80149	0.00570328	0.273433	Down	proline rich membrane anchor 1
ENSMUSG00000031410	Nxf7	108.429	4.08476	0.00631734	0.295469	Up	nuclear RNA export factor 7
ENSMUSG00000063171	Rps4l	122.303	2.01032	0.00641944	0.299579	Up	ribosomal protein S4-like
ENSMUSG00000029019	Nppb	449.099	3.73592	0.00645022	0.300349	Up	natriuretic peptide type B
ENSMUSG00000107126	Gm40289	7.42837	-5.45904	0.00648497	0.301301	Down	predicted gene, 40289
ENSMUSG00000069972	Rps13-ps2	77.5683	-1.22411	0.00653358	0.302225	Down	ribosomal protein S13, pseudogene 2
ENSMUSG00000069733	Ube2u	5.29493	4.71924	0.00664353	NA	Up	ubiquitin-conjugating enzyme E2U (putative)
ENSMUSG00000106135	Gm6543	5.56409	-3.44253	0.00665556	NA	Down	predicted gene 6543
ENSMUSG00000022821	Hgd	32.2001	2.52096	0.00673112	0.310679	Up	homogentisate 1, 2-dioxygenase
ENSMUSG00000038583	Pln	66.2334	-1.80856	0.00687068	0.315925	Down	phospholamban
ENSMUSG00000068231	Vmn1r43	205.36	2.18589	0.00687479	0.315925	Up	vomeronasal 1 receptor 43
ENSMUSG00000025608	Podxl	7527.52	1.24622	0.00689829	0.316314	Up	podocalyxin-like
ENSMUSG00000081176	H3f3a-ps2	44.7436	-1.06878	0.00709462	0.323204	Down	H3 histone, family 3A, pseudogene 2
ENSMUSG00000051527	Usp29	28.6427	2.63784	0.00714354	0.32473	Up	ubiquitin specific peptidase 29
ENSMUSG00000029633	Gm5578	33.7329	-1.33523	0.00718546	0.325932	Down	BRO1 domain and CAAX motif containing pseudogene
ENSMUSG00000074196	Clca4c-ps	5.41398	3.83912	0.00719414	NA	Up	chloride channel accessory 4C, pseudogene
ENSMUSG00000070661	Rnf186	224.919	1.18587	0.00722198	0.326288	Up	ring finger protein 186
ENSMUSG00000021090	Lrrc9	17.9765	1.57046	0.00722432	0.326288	Up	leucine rich repeat containing 9
ENSMUSG00000064016	Gm648	74.4639	5.16788	0.00724664	0.326595	Up	predicted gene 648
ENSMUSG00000102786	Gm38252	14.0162	2.00006	0.0073501	0.329144	Up	NA
ENSMUSG00000097451	Rian	616.737	1.72093	0.0075054	0.333994	Up	RNA imprinted and accumulated in nucleus
ENSMUSG00000040703	Cyp2s1	662.306	1.49298	0.00752189	0.333994	Up	cytochrome P450, family 2, subfamily s, polypeptide 1
ENSMUSG00000024842	Cabp4	8.00711	-3.63564	0.00758591	0.335855	Down	calcium binding protein 4
ENSMUSG00000064343	mt-Tq	20.5805	-1.59731	0.0076598	0.337271	Down	NA
ENSMUSG00000050700	Emilin3	4.63575	5.54341	0.00775602	NA	Up	elastin microfibril interfacer 3
ENSMUSG00000038751	Ptk6	37.2188	6.4709	0.00776086	0.341008	Up	PTK6 protein tyrosine kinase 6
ENSMUSG00000028836	Slc30a2	150.394	1.93732	0.00790303	0.346532	Up	solute carrier family 30 (zinc transporter), member 2
ENSMUSG00000023484	Prph	19.2447	2.8554	0.00795336	0.348013	Up	peripherin
ENSMUSG00000094256	Rpl21-ps7	25.4801	-1.77356	0.00809395	0.353129	Down	ribosomal protein L21, pseudogene 7
ENSMUSG00000115785	AC126250.1	14.9202	-2.62886	0.00810383	0.353129	Down	NA
ENSMUSG00000061527	Krt5	34.8921	1.05478	0.00822566	0.35672	Up	keratin 5
ENSMUSG00000026018	Ica1l	103.919	1.35377	0.00827363	0.357238	Up	islet cell autoantigen 1-like
ENSMUSG00000022871	Fetub	123.758	1.49991	0.00828559	0.357238	Up	fetuin beta
ENSMUSG00000046133	C130073F10Rik	3.96821	5.31051	0.00841306	NA	Up	RIKEN cDNA C130073F10 gene
ENSMUSG00000085250	Gm15234	9.52839	2.15502	0.00845153	0.36081	Up	predicted gene 15234
ENSMUSG00000115248	Gm49037	14.1105	-2.35743	0.00852443	0.361721	Down	NA
ENSMUSG00000032015	Pou2f3	26.3268	2.23446	0.00857013	0.3622	Up	POU domain, class 2, transcription factor 3
ENSMUSG00000102187	Gm7897	36.4374	-2.18993	0.0089093	0.370502	Down	predicted gene 7897
ENSMUSG00000061100	Retnla	1529.39	-1.53986	0.00891042	0.370502	Down	resistin like alpha
ENSMUSG00000086711	Gm15482	55.3043	1.28685	0.00892775	0.370502	Up	predicted gene 15482
ENSMUSG00000026167	Wnt10a	9.85416	4.75425	0.00903594	0.372901	Up	wingless-type MMTV integration site family, member 10A
ENSMUSG00000048498	Cd300e	36.2456	-1.90271	0.0090981	0.374	Down	CD300E molecule
ENSMUSG00000092471	Cyp21a2-ps	6.69944	3.42419	0.00919948	0.376548	Up	cytochrome P450, family 21, subfamily a, polypeptide 2 pseudogene
ENSMUSG00000030935	Acsm3	43.5603	1.71461	0.00921378	0.376548	Up	acyl-CoA synthetase medium-chain family member 3
ENSMUSG00000111421	Gm47643	3.14259	-5.225	0.00921479	NA	Down	NA
ENSMUSG00000096699	Rps19-ps4	39.1688	-1.11097	0.00945517	0.382583	Down	ribosomal protein S19, pseudogene 4
ENSMUSG00000078125	Gm10916	46.3939	-1.12498	0.00989564	0.395323	Down	predicted gene 10916
ENSMUSG00000042414	Prdm14	14.5045	3.75278	0.00993816	0.395403	Up	PR domain containing 14
ENSMUSG00000073491	Ifi213	12.0358	-2.34252	0.00997571	0.396149	Down	interferon activated gene 213
ENSMUSG00000094772	Rpl29-ps2	8.85292	-2.61033	0.0100936	0.400074	Down	ribosomal protein L29, pseudogene 2
ENSMUSG00000047230	Cldn2	7939.46	1.19125	0.0102553	0.405332	Up	claudin 2
ENSMUSG00000020099	Unc5b	930.605	1.21469	0.0102647	0.405332	Up	unc-5 netrin receptor B
ENSMUSG00000083892	Gm1848	23.9327	-1.23276	0.0103927	0.407327	Down	Na K-ATPase beta-3 subunit pseudogene
ENSMUSG00000030470	Csrp3	3.28424	-5.2882	0.0104494	NA	Down	cysteine and glycine-rich protein 3
ENSMUSG00000111495	Gm5366	7.38599	-2.79443	0.0105525	0.412057	Down	tubulin, alpha 1A pseudogene
ENSMUSG00000067613	Krt83	24.235	2.04848	0.0105735	0.412111	Up	keratin 83
ENSMUSG00000038179	Slamf7	148.84	-1.58323	0.0106837	0.415637	Down	SLAM family member 7
ENSMUSG00000113344	Gm49251	3.62653	5.18435	0.0107552	NA	Up	NA
ENSMUSG00000083993	Gm14398	13.8312	-1.63786	0.0107647	0.418015	Down	predicted gene 14398
ENSMUSG00000056380	Gpr50	14.2324	3.9234	0.01087	0.418791	Up	G-protein-coupled receptor 50
ENSMUSG00000096150	Ighv1-85	2.94699	4.89291	0.0109133	NA	Up	immunoglobulin heavy variable 1-85
ENSMUSG00000030909	Anks4b	13.7395	3.44507	0.0109713	0.420375	Up	ankyrin repeat and sterile alpha motif domain containing 4B
ENSMUSG00000089960	Ugt1a1	33.8063	1.65441	0.0110841	0.422623	Up	UDP glucuronosyltransferase 1 family, polypeptide A1
ENSMUSG00000072460	Atp5l-ps1	6.93638	-2.44353	0.0111502	0.424372	Down	ATP synthase, H+ transporting, mitochondrial F0 complex, subunit G, pseudogene 1
ENSMUSG00000087192	4930412L05Rik	5.35933	3.88447	0.0112287	NA	Up	RIKEN cDNA 4930412L05 gene
ENSMUSG00000116679	CT010524.1	2.52903	-4.89984	0.0112939	NA	Down	NA
ENSMUSG00000022454	Nell2	24.7909	-1.85409	0.0115558	0.433529	Down	NEL-like 2
ENSMUSG00000059334	Zfp36l3	330.145	9.02171	0.0115625	0.433529	Up	zinc finger protein 36, C3H type-like 3
ENSMUSG00000070424	Art5	39.3925	1.8862	0.0115701	0.433529	Up	ADP-ribosyltransferase 5
ENSMUSG00000041608	Entpd3	1062.51	1.3815	0.0115758	0.433529	Up	ectonucleoside triphosphate diphosphohydrolase 3
ENSMUSG00000020701	Tmem132e	36.2382	2.29581	0.0117734	0.439352	Up	transmembrane protein 132E
ENSMUSG00000052749	Trim30b	50.9359	-1.03745	0.0118402	0.439863	Down	tripartite motif-containing 30B
ENSMUSG00000104028	Gm5851	9.24962	-3.2208	0.0118707	0.439863	Down	ribosomal protein L3 pseudogene
ENSMUSG00000115426	Gm19510	3.45003	5.1084	0.0118876	NA	Up	predicted gene, 19510
ENSMUSG00000113626	Gm7240	5.96064	5.90126	0.0120957	0.447413	Up	predicted gene 7240
ENSMUSG00000105928	Gm9256	18.7758	-2.13262	0.0121554	0.448831	Down	signaling molecule ATTP pseudogene
ENSMUSG00000084772	Gm15473	3.52784	4.11438	0.01219	NA	Up	predicted gene 15473
ENSMUSG00000095799	Gm8332	29.8324	2.77915	0.012208	0.449198	Up	eukaryotic translation initiation factor 1A-like 2 pseudogene
ENSMUSG00000107306	Gm42577	28.1312	1.09518	0.0122439	0.449734	Up	NA
ENSMUSG00000048905	4930539E08Rik	232.704	1.03717	0.0122946	0.450494	Up	RIKEN cDNA 4930539E08 gene
ENSMUSG00000057580	Gm10012	15.4156	-1.81383	0.0124403	0.452912	Down	cytochrome c oxidase, subunit VIIc pseudogene
ENSMUSG00000064246	Chil1	135.527	1.14721	0.0124596	0.452912	Up	chitinase-like 1
ENSMUSG00000030492	Slc7a9	63.0843	4.47247	0.0124908	0.453267	Up	solute carrier family 7 (cationic amino acid transporter, y+ system), member 9
ENSMUSG00000115160	Gm6532	13.2108	-1.96156	0.0127863	0.462393	Down	BCL2/adenovirus E1B interacting protein 1, NIP3 pseudogene
ENSMUSG00000113606	Gm47441	14.9628	-1.4822	0.0128506	0.463128	Down	NA
ENSMUSG00000016529	Il10	34.1679	-1.63808	0.0129925	0.466645	Down	interleukin 10
ENSMUSG00000044770	Scml4	1376.53	1.05157	0.0130222	0.466913	Up	Scm polycomb group protein like 4
ENSMUSG00000090588	Gm9573	194.064	-1.73449	0.0130651	0.467654	Down	predicted gene 9573
ENSMUSG00000069045	Ddx3y	82.5224	9.69538	0.0130876	0.467664	Up	DEAD (Asp-Glu-Ala-Asp) box polypeptide 3, Y-linked
ENSMUSG00000047182	Irs3	27.3547	3.00522	0.0131131	0.467781	Up	insulin receptor substrate 3
ENSMUSG00000015085	Entpd2	983.822	1.42896	0.0133863	0.473988	Up	ectonucleoside triphosphate diphosphohydrolase 2
ENSMUSG00000058050	Gm9234	29.8671	-1.1964	0.0134463	0.474596	Down	predicted pseudogene 9234
ENSMUSG00000097954	Gm4217	20.4443	-1.3641	0.0134619	0.474596	Down	glyceraldehyde-3-phosphate dehydrogenase pseudogene
ENSMUSG00000044719	E230025N22Rik	22.4962	1.18599	0.0135049	0.475065	Up	Riken cDNA E230025N22 gene
ENSMUSG00000080896	Gm14567	48.2035	-1.67541	0.0135204	0.475065	Down	polymerase (RNA) II (DNA directed) polypeptide K pseudogene
ENSMUSG00000051257	Trap1a	121.812	6.27708	0.0137759	0.48243	Up	tumor rejection antigen P1A
ENSMUSG00000041660	Bbox1	11.6746	2.66222	0.0138586	0.48372	Up	butyrobetaine (gamma), 2-oxoglutarate dioxygenase 1 (gamma-butyrobetaine hydroxylase)
ENSMUSG00000018451	6330403K07Rik	52.1377	1.36158	0.0138903	0.484021	Up	RIKEN cDNA 6330403K07 gene
ENSMUSG00000096946	Fmr1os	2.59406	-4.93189	0.0139787	NA	Down	fragile X mental retardation syndrome 1, opposite strand
ENSMUSG00000028033	Kcnq5	106.27	-1.09247	0.0139955	0.486883	Down	potassium voltage-gated channel, subfamily Q, member 5
ENSMUSG00000108558	Psg-ps1	6.6988	5.07289	0.0144063	0.496536	Up	pregnancy specific glycoprotein, pseudogene 1
ENSMUSG00000039196	Orm1	11.5014	3.99846	0.014413	0.496536	Up	orosomucoid 1
ENSMUSG00000063730	Hsd3b2	6.12128	5.93915	0.0145974	0.501192	Up	hydroxy-delta-5-steroid dehydrogenase, 3 beta- and steroid delta-isomerase 2
ENSMUSG00000046070	Igfals	9.039	4.62667	0.0146828	0.502122	Up	insulin-like growth factor binding protein, acid labile subunit
ENSMUSG00000050234	Gja4	439.107	1.49879	0.014696	0.502122	Up	gap junction protein, alpha 4
ENSMUSG00000030708	Dnajb13	10.2911	2.36565	0.0147212	0.502168	Up	DnaJ heat shock protein family (Hsp40) member B13
ENSMUSG00000113789	Gm47322	36.3524	-1.03249	0.0148634	0.505381	Down	NA
ENSMUSG00000037157	Il22ra1	47.0606	1.23539	0.0150509	0.510931	Up	interleukin 22 receptor, alpha 1
ENSMUSG00000073514	Dok6	7.50431	2.32955	0.0151835	0.510971	Up	docking protein 6
ENSMUSG00000085627	Gm11222	7.10998	-2.22342	0.0152137	0.510971	Down	ribosomal protein L7-like 1 pseudogene
ENSMUSG00000086748	Gm13261	3.12049	4.96312	0.015273	NA	Up	predicted gene 13261
ENSMUSG00000022449	Adamts20	7.86695	2.94258	0.015409	0.516422	Up	a disintegrin-like and metallopeptidase (reprolysin type) with thrombospondin type 1 motif, 20
ENSMUSG00000096337	Gm13694	16.0424	-1.58686	0.0155834	0.52061	Down	CWC22 spliceosome-associated protein homolog pseudogene
ENSMUSG00000113302	Gm32219	157.014	1.69823	0.0156462	0.521879	Up	predicted gene, 32219
ENSMUSG00000092035	Peg10	5513.87	2.59305	0.0157645	0.524159	Up	paternally expressed 10
ENSMUSG00000091363	Gm7701	31.6559	1.06971	0.0162132	0.535699	Up	PRP19/PSO4 pre-mRNA processing factor 19 homolog pseudogene
ENSMUSG00000098816	Gm27786	5.35765	5.74686	0.0163908	NA	Up	NA
ENSMUSG00000072553	Gm525	6.76252	2.39612	0.0164302	0.540322	Up	predicted gene 525
ENSMUSG00000097296	Gm26532	860.087	1.0406	0.016477	0.541016	Up	NA
ENSMUSG00000112895	Gm47567	17.5967	-1.61703	0.0165769	0.541914	Down	NA
ENSMUSG00000041237	Pklr	141.701	2.0519	0.0166874	0.543685	Up	pyruvate kinase liver and red blood cell
ENSMUSG00000079625	Tm4sf19	17.8802	-1.31996	0.0167301	0.544233	Down	transmembrane 4 L six family member 19
ENSMUSG00000036813	Entpd8	285.976	1.1715	0.0167656	0.544546	Up	ectonucleoside triphosphate diphosphohydrolase 8
ENSMUSG00000053411	Cbx7	631.158	1.12314	0.016999	0.548656	Up	chromobox 7
ENSMUSG00000033533	Acsm1	13.4628	4.19397	0.0170023	0.548656	Up	acyl-CoA synthetase medium-chain family member 1
ENSMUSG00000054855	Rnd1	324.889	1.11625	0.0172102	0.553011	Up	Rho family GTPase 1
ENSMUSG00000022766	Serpind1	32.9532	2.37137	0.0172563	0.553648	Up	serine (or cysteine) peptidase inhibitor, clade D, member 1
ENSMUSG00000101279	Gm18342	70.0379	-1.20315	0.0175135	0.561044	Down	Sp140 nuclear body protein pseudogene
ENSMUSG00000094134	Ighv5-15	8.07551	-3.01995	0.0176454	0.56441	Down	immunoglobulin heavy variable 5-15
ENSMUSG00000081557	Gm5697	6.65326	-2.43329	0.0178756	0.570043	Down	RNA polymerase II associated protein 3 pseudogene
ENSMUSG00000026180	Cxcr2	335.197	3.13154	0.0179199	0.5704	Up	chemokine (C-X-C motif) receptor 2
ENSMUSG00000038402	Foxf2	6.16976	5.95062	0.0180177	0.571972	Up	forkhead box F2
ENSMUSG00000046487	Mospd4	21.6761	1.46867	0.0182424	0.576498	Up	motile sperm domain containing 4
ENSMUSG00000091594	Gm17067	5.98808	5.91176	0.0183627	0.578262	Up	predicted gene 17067
ENSMUSG00000108484	Gm18537	27.8071	-1.05439	0.0184356	0.578262	Down	DENN/MADD domain containing 4C pseudogene
ENSMUSG00000081068	Gm12804	3.46901	-4.33572	0.0185061	NA	Down	microfibrillar-associated protein 1B pseudogene
ENSMUSG00000025665	Rps6ka6	242.641	2.60988	0.0186505	0.581536	Up	ribosomal protein S6 kinase polypeptide 6
ENSMUSG00000097391	Mirg	30.9328	2.26469	0.0191988	0.593357	Up	miRNA containing gene
ENSMUSG00000094326	Gm10045	13.3963	-1.48441	0.0192313	0.593491	Down	predicted pseudogene 10045
ENSMUSG00000096883	Shisa8	5.39852	5.75777	0.0192552	NA	Up	shisa family member 8
ENSMUSG00000106802	Gm42885	4.15123	-3.71182	0.0194331	NA	Down	NA
ENSMUSG00000076525	Igkv1-99	9.27024	4.67123	0.0194745	0.597492	Up	immunoglobulin kappa variable 1-99
ENSMUSG00000105373	Gm42429	32.1424	-1.0572	0.019562	0.598433	Down	NA
ENSMUSG00000090066	1110002E22Rik	50.317	-2.22818	0.0196056	0.598896	Down	RIKEN cDNA 1110002E22 gene
ENSMUSG00000090264	Eif4ebp3	30.7276	1.20427	0.0198374	0.605097	Up	eukaryotic translation initiation factor 4E binding protein 3
ENSMUSG00000043068	Fam89a	91.4632	1.50848	0.0200203	0.609794	Up	family with sequence similarity 89, member A
ENSMUSG00000043430	Psapl1	26.3253	-1.31519	0.0202277	0.613448	Down	prosaposin-like 1
ENSMUSG00000070797	Psg27	15.0304	3.85873	0.0202863	0.61434	Up	pregnancy-specific glycoprotein 27
ENSMUSG00000082765	Gm14411	2.81122	-4.01918	0.0202954	NA	Down	predicted gene 14411
ENSMUSG00000079845	Xlr4a	19.0491	2.12884	0.0204225	0.615879	Up	X-linked lymphocyte-regulated 4A
ENSMUSG00000025964	Adam23	153.16	3.22528	0.0204249	0.615879	Up	a disintegrin and metallopeptidase domain 23
ENSMUSG00000006014	Prg4	105.068	1.66873	0.0209339	0.626735	Up	proteoglycan 4 (megakaryocyte stimulating factor, articular superficial zone protein)
ENSMUSG00000086743	Hnrnpa1l2-ps	9.91493	-1.71264	0.0209687	0.626886	Down	heterogeneous nuclear ribonucleoprotein A1-like 2, pseudogene
ENSMUSG00000110342	Gm45263	2.33298	4.54819	0.0210866	NA	Up	NA
ENSMUSG00000021950	Anxa8	2138.07	1.19057	0.0215411	0.638556	Up	annexin A8
ENSMUSG00000078498	Zfp988	29.5237	1.48124	0.0217254	0.642096	Up	zinc finger protein 988
ENSMUSG00000047631	Apof	6.21683	-2.56994	0.0217589	0.642096	Down	apolipoprotein F
ENSMUSG00000086266	Igf2os	31.2136	5.51694	0.0219045	0.642096	Up	insulin-like growth factor 2, opposite strand
ENSMUSG00000106651	Gm42608	23.7176	-1.66345	0.0219954	0.643862	Down	NA
ENSMUSG00000086765	Gm11827	103.94	1.68435	0.0220484	0.644025	Up	predicted gene 11827
ENSMUSG00000066760	Psg16	6.08013	5.93398	0.0220622	0.644025	Up	pregnancy specific glycoprotein 16
ENSMUSG00000053093	Myh7	5.33067	-3.00751	0.0220909	NA	Down	myosin, heavy polypeptide 7, cardiac muscle, beta
ENSMUSG00000104943	Gm42868	49.3986	1.12607	0.0222476	0.6464	Up	NA
ENSMUSG00000021579	Lrrc14b	11.0986	1.98187	0.0222664	0.6464	Up	leucine rich repeat containing 14B
ENSMUSG00000085184	4933439K11Rik	57.5865	1.28972	0.0223053	0.64664	Up	RIKEN cDNA 4933439K11 gene
ENSMUSG00000025582	Nptx1	134.163	-1.50824	0.0223579	0.647272	Down	neuronal pentraxin 1
ENSMUSG00000074213	Gm10642	13.364	1.74862	0.0224878	0.64859	Up	predicted gene 10642
ENSMUSG00000039760	Il22ra2	8.90403	4.69088	0.0225565	0.64917	Up	interleukin 22 receptor, alpha 2
ENSMUSG00000012889	Podnl1	16.4825	-1.32465	0.0225777	0.64917	Down	podocan-like 1
ENSMUSG00000106930	Gm6450	12.5759	-2.18402	0.0230983	0.656074	Down	ribosomal protein L9 pseudogene
ENSMUSG00000028023	Pitx2	13.7187	4.2763	0.0240115	0.672035	Up	paired-like homeodomain transcription factor 2
ENSMUSG00000052301	Doc2a	2.37656	4.58185	0.024133	NA	Up	double C2, alpha
ENSMUSG00000102419	Gm36940	34.5453	1.09734	0.0244295	0.677662	Up	NA
ENSMUSG00000059042	Klk1b9	17.1027	-2.54231	0.0244455	0.677662	Down	kallikrein 1-related peptidase b9
ENSMUSG00000029452	Tmem116	64.9276	1.21901	0.0245023	0.677662	Up	transmembrane protein 116
ENSMUSG00000096171	Gm8055	3.39714	-3.36492	0.0245241	NA	Down	glyceraldehyde-3-phosphate dehydrogenase pseudogene
ENSMUSG00000026360	Rgs2	2945.4	-1.09399	0.0246079	0.677928	Down	regulator of G-protein signaling 2
ENSMUSG00000026548	Slamf9	534.639	-1.1216	0.0246086	0.677928	Down	SLAM family member 9
ENSMUSG00000009654	Oit3	48.0039	1.84572	0.0246619	0.678232	Up	oncoprotein induced transcript 3
ENSMUSG00000033737	Fndc3c1	76.5084	4.63688	0.0246841	0.678232	Up	fibronectin type III domain containing 3C1
ENSMUSG00000031932	Gpr83	175.468	-1.05143	0.0247495	0.679143	Down	G protein-coupled receptor 83
ENSMUSG00000086844	B230206H07Rik	10.6709	2.11574	0.0248932	0.682198	Up	RIKEN cDNA B230206H07 gene
ENSMUSG00000081490	Gm11830	6.82853	5.1011	0.0250919	0.684708	Up	predicted gene 11830
ENSMUSG00000045094	Arhgef37	233.115	1.42706	0.0251947	0.685993	Up	Rho guanine nucleotide exchange factor (GEF) 37
ENSMUSG00000080223	Gm13768	6.05373	-2.23714	0.0252425	0.686406	Down	protein tyrosine phosphatase, receptor type, J pseudogene
ENSMUSG00000083041	Gmfg-ps	7.26037	-2.35919	0.0254706	0.689049	Down	glia maturation factor, gamma, pseudogene
ENSMUSG00000029054	Gabrd	8.84049	2.71662	0.0255861	0.690398	Up	gamma-aminobutyric acid (GABA) A receptor, subunit delta
ENSMUSG00000077506	Scarna9	9.88541	1.81042	0.0257678	0.693167	Up	small Cajal body-specific RNA 9
ENSMUSG00000022479	Vdr	2250.95	1.22579	0.0260292	0.696993	Up	vitamin D (1,25-dihydroxyvitamin D3) receptor
ENSMUSG00000107788	Gm6266	5.4606	-2.28895	0.0260597	NA	Down	ribosomal protein S2 pseudogene
ENSMUSG00000051832	E230016K23Rik	177.035	1.35553	0.0261084	0.698227	Up	RIKEN cDNA E230016K23 gene
ENSMUSG00000081611	Gm13651	12.3333	-1.79594	0.0263757	0.70092	Down	phosphoribosyl pyrophosphate synthetase-associated protein 2 pseudogene
ENSMUSG00000114152	Gm5374	2.71942	-3.94507	0.0264313	NA	Down	Rho-associated coiled-coil containing protein kinase 1 pseudogene
ENSMUSG00000050808	Muc15	16.8863	1.32134	0.0264483	0.70108	Up	mucin 15
ENSMUSG00000052922	Bpi	3.99711	-3.66387	0.0266128	NA	Down	bactericidal permeablility increasing protein
ENSMUSG00000070690	5830473C10Rik	2.35686	4.56208	0.0267183	NA	Up	RIKEN cDNA 5830473C10 gene
ENSMUSG00000081739	Mdm4-ps	4.24013	-2.98485	0.0268058	NA	Down	transformed mouse 3T3 cell double minute 4, pseudogene
ENSMUSG00000026726	Cubn	217.386	1.39612	0.0268713	0.710503	Up	cubilin (intrinsic factor-cobalamin receptor)
ENSMUSG00000041261	Car8	46.3802	1.11149	0.0269264	0.711065	Up	carbonic anhydrase 8
ENSMUSG00000114217	Gm7054	10.5055	-1.61611	0.0271781	0.715021	Down	establishment of cohesion 1 homolog 1 pseudogene
ENSMUSG00000097191	5730422E09Rik	21.8939	1.94851	0.0272155	0.715111	Up	RIKEN cDNA 5730422E09 gene
ENSMUSG00000033849	B3galt2	24.2802	3.3224	0.027267	0.715572	Up	UDP-Gal:betaGlcNAc beta 1,3-galactosyltransferase, polypeptide 2
ENSMUSG00000094029	Ighv3-3	2.31706	4.53942	0.027383	NA	Up	immunoglobulin heavy variable V3-3
ENSMUSG00000111547	Gm48069	23.1854	1.43603	0.0274346	0.71818	Up	NA
ENSMUSG00000028801	Stpg1	24.1717	1.39857	0.0275949	0.721479	Up	sperm tail PG rich repeat containing 1
ENSMUSG00000040896	Kcnd3	443.417	-1.07726	0.0277275	0.723801	Down	potassium voltage-gated channel, Shal-related family, member 3
ENSMUSG00000081467	Gm13337	2.14397	4.42886	0.0280257	NA	Up	3-phosphoglycerate dehydrogenase pseudogene
ENSMUSG00000081540	Gm12538	13.6657	-1.69215	0.0280348	0.727556	Down	predicted gene 12538
ENSMUSG00000107927	Gm44090	31.5524	-1.12996	0.028359	0.731958	Down	NA
ENSMUSG00000039092	Sptlc3	2.48489	4.64746	0.0286178	NA	Up	serine palmitoyltransferase, long chain base subunit 3
ENSMUSG00000027070	Lrp2	650.397	2.56489	0.0286706	0.734274	Up	low density lipoprotein receptor-related protein 2
ENSMUSG00000045545	Krt14	187.752	2.81127	0.0286815	0.734274	Up	keratin 14
ENSMUSG00000111283	E230034D01Rik	8.67469	-2.68862	0.0287872	0.735297	Down	RIKEN cDNA E230034D01 gene
ENSMUSG00000081833	Gm13669	25.4658	-1.11516	0.0288418	0.735798	Down	predicted gene 13669
ENSMUSG00000040498	Igsf23	9.79202	3.80394	0.0296464	0.751913	Up	immunoglobulin superfamily, member 23
ENSMUSG00000006313	Upk1a	351.559	-1.51653	0.0300044	0.754484	Down	uroplakin 1A
ENSMUSG00000024500	Ppp2r2b	189.218	-1.52834	0.0300541	0.754831	Down	protein phosphatase 2, regulatory subunit B, beta
ENSMUSG00000112693	Gm5512	34.5635	-1.02604	0.0301622	0.755701	Down	required for meiotic nuclear division 1 pseudogene
ENSMUSG00000091876	Gm3851	4.54687	-2.66657	0.0301926	NA	Down	High mobility group protein 1 (HMG-1) (Amphoterin) (Heparin-binding protein p30)
ENSMUSG00000113610	Gm47132	19.4319	1.64809	0.0302323	0.755701	Up	NA
ENSMUSG00000091230	Gm6970	2.04466	-4.58849	0.0302976	NA	Down	histone cluster 1, H1b pseudogene
ENSMUSG00000110325	Gm45293	13.4865	1.37796	0.0303268	0.757162	Up	NA
ENSMUSG00000110626	Gm45805	4.78793	5.58418	0.0305542	NA	Up	NA
ENSMUSG00000082884	Gm13339	7.82172	-2.29422	0.0306238	0.763671	Down	NA
ENSMUSG00000083754	Gm7803	19.5694	-1.3419	0.0307249	0.764687	Down	heterogeneous nuclear ribonucleoprotein F pseudogene
ENSMUSG00000022383	Ppara	39.9802	1.09101	0.0310244	0.769104	Up	peroxisome proliferator activated receptor alpha
ENSMUSG00000111613	Gm4977	8.25032	-1.81831	0.0311029	0.770144	Down	eukaryotic translation elongation factor 1 alpha 1 pseudogene
ENSMUSG00000111575	Gm47926	45.2678	1.003	0.031287	0.772885	Up	NA
ENSMUSG00000020836	Coro6	230.121	-1.21853	0.0314989	0.776297	Down	coronin 6
ENSMUSG00000074516	Gm10709	16.5794	-1.29257	0.0316491	0.779085	Down	ribosomal protein L29 pseudogene
ENSMUSG00000061388	Csn1s2b	11.2709	4.72125	0.0317001	0.779431	Up	casein alpha s2-like B
ENSMUSG00000028979	Masp2	39.3087	-1.41225	0.0317487	0.779523	Down	mannan-binding lectin serine peptidase 2
ENSMUSG00000095630	Igkv6-23	44.5265	1.89987	0.031815	0.779523	Up	immunoglobulin kappa variable 6-23
ENSMUSG00000046899	Prl7a2	8.62632	4.56717	0.0318668	0.779885	Up	prolactin family 7, subfamily a, member 2
ENSMUSG00000082274	Gm14026	58.3246	-1.12249	0.0320111	0.780772	Down	SET domain containing 3 pseudogene
ENSMUSG00000067058	Rps15a-ps5	25.6873	-1.35462	0.0321494	0.782636	Down	ribosomal protein S15A, pseudogene 5
ENSMUSG00000115526	4930413F20Rik	2.12129	-4.6505	0.0323154	NA	Down	RIKEN cDNA 4930413F20 gene
ENSMUSG00000097736	9530059O14Rik	202.613	-1.49786	0.0325815	0.790936	Down	RIKEN cDNA 9530059O14 gene
ENSMUSG00000109821	Gm6593	13.9942	-1.49994	0.0330811	0.798293	Down	ribonucleotide reductase M2 pseudogene
ENSMUSG00000004341	Gpx6	238.064	1.52454	0.0335375	0.804862	Up	glutathione peroxidase 6
ENSMUSG00000016255	Tubb1	31.6594	1.87683	0.0336865	0.806598	Up	tubulin, beta 1 class VI
ENSMUSG00000064350	mt-Ty	1.90539	-4.49885	0.0336934	NA	Down	NA
ENSMUSG00000010796	Asz1	2.24093	4.48672	0.03382	NA	Up	ankyrin repeat, SAM and basic leucine zipper domain containing 1
ENSMUSG00000094320	Chchd2-ps	32.7826	-1.31983	0.0339099	0.809654	Down	coiled-coil-helix-coiled-coil-helix domain containing 2, pseudogene
ENSMUSG00000108970	Gm45906	8.95417	2.44199	0.0339667	0.809654	Up	NA
ENSMUSG00000030159	Clec1b	34.5306	1.71723	0.0340065	0.809654	Up	C-type lectin domain family 1, member b
ENSMUSG00000091617	Gm3752	3.92112	3.37063	0.034525	NA	Up	predicted gene 3752
ENSMUSG00000082185	Gm12428	15.4399	-1.54349	0.0345403	0.81682	Down	14-3-3 protein eta pseudogene
ENSMUSG00000044249	Defb29	3.54676	-3.42259	0.0345625	NA	Down	defensin beta 29
ENSMUSG00000048616	Nog	62.7796	-1.09265	0.0350243	0.821652	Down	noggin
ENSMUSG00000072479	Xlr5b	3.77885	5.24315	0.035039	NA	Up	X-linked lymphocyte-regulated 5B
ENSMUSG00000039364	Sectm1b	497.889	1.14659	0.0350466	0.821652	Up	secreted and transmembrane 1B
ENSMUSG00000039543	Cfap70	45.2722	1.03347	0.0350984	0.821652	Up	cilia and flagella associated protein 70
ENSMUSG00000001510	Dlx3	1.99548	4.32488	0.0351011	NA	Up	distal-less homeobox 3
ENSMUSG00000031936	Hephl1	10.2709	1.96471	0.0351316	0.821652	Up	hephaestin-like 1
ENSMUSG00000097675	1700101I11Rik	18.4162	1.11849	0.0351999	0.821652	Up	RIKEN cDNA 1700101I11 gene
ENSMUSG00000073608	Gal3st2c	10.6424	-2.00415	0.0352131	0.821652	Down	galactose-3-O-sulfotransferase 2C
ENSMUSG00000024502	Jakmip2	2.07957	4.38941	0.0352388	NA	Up	janus kinase and microtubule interacting protein 2
ENSMUSG00000057729	Prtn3	31.5223	1.08	0.0353526	0.823083	Up	proteinase 3
ENSMUSG00000024131	Slc3a1	41.8289	1.30783	0.0354472	0.823428	Up	solute carrier family 3, member 1
ENSMUSG00000023443	Esx1	4.44247	5.47595	0.0354664	NA	Up	extraembryonic, spermatogenesis, homeobox 1
ENSMUSG00000031489	Adrb3	11.7169	3.8426	0.0355188	0.823428	Up	adrenergic receptor, beta 3
ENSMUSG00000033510	Otud7a	8.79583	-1.86194	0.0355379	0.823428	Down	OTU domain containing 7A
ENSMUSG00000020264	Slc36a2	10.745	2.17983	0.035586	0.823428	Up	solute carrier family 36 (proton/amino acid symporter), member 2
ENSMUSG00000116640	AC166114.1	4.48398	-2.70337	0.035661	NA	Down	NA
ENSMUSG00000055003	Lrtm2	922.728	-1.19271	0.0357752	0.825616	Down	leucine-rich repeats and transmembrane domains 2
ENSMUSG00000037335	Hand1	7.94552	6.31713	0.0359759	0.827524	Up	heart and neural crest derivatives expressed 1
ENSMUSG00000024512	Dynap	7.94552	6.31713	0.0359759	0.827524	Up	dynactin associated protein
ENSMUSG00000038515	Grtp1	204.791	1.02611	0.0360748	0.828893	Up	GH regulated TBC protein 1
ENSMUSG00000065304	Gm23245	3.6943	-2.79563	0.0361375	NA	Down	NA
ENSMUSG00000063011	Msln	1888.73	1.13119	0.0362449	0.830693	Up	mesothelin
ENSMUSG00000032554	Trf	182.878	1.21132	0.0363847	0.830693	Up	transferrin
ENSMUSG00000108022	Gm7298	5.39463	-2.93095	0.036547	NA	Down	murinoglobulin 1 pseudogene
ENSMUSG00000051592	Ccnb3	4.95808	2.53248	0.0366215	NA	Up	cyclin B3
ENSMUSG00000096173	Gm3150	17.3291	-1.63222	0.0367001	0.834154	Down	guanine nucleotide binding protein (G protein), gamma 5 pseudogene
ENSMUSG00000027485	Bpifb1	7.77279	6.28539	0.0374154	0.842688	Up	BPI fold containing family B, member 1
ENSMUSG00000108352	Usf2-ps1	4.26206	-3.13027	0.0375003	NA	Down	upstream transcription factor 2, pseudogene 1
ENSMUSG00000031722	Hp	590.767	1.18855	0.0375634	0.843955	Up	haptoglobin
ENSMUSG00000012123	Crybg2	67.119	1.82305	0.0375724	0.843955	Up	crystallin beta-gamma domain containing 2
ENSMUSG00000059751	Rps3a3	2488.44	1.01169	0.0378494	0.846563	Up	ribosomal protein S3A3
ENSMUSG00000083708	Gm13123	48.7727	-1.04558	0.0380639	0.850458	Down	predicted gene 13123
ENSMUSG00000044206	Vsig4	31.4125	-1.36417	0.0381206	0.850822	Down	V-set and immunoglobulin domain containing 4
ENSMUSG00000026963	Tmem210	4.06548	2.80178	0.0381297	NA	Up	transmembrane protein 210
ENSMUSG00000033860	Fgg	74.3485	3.36198	0.0382731	0.852021	Up	fibrinogen gamma chain
ENSMUSG00000039376	Synpo2l	14.5056	1.66275	0.0385443	0.855963	Up	synaptopodin 2-like
ENSMUSG00000035129	Gm6781	9.03833	-1.84489	0.0385543	0.855963	Down	farnesyl diphosphate farnesyl transferase 1 pseudogene
ENSMUSG00000096422	Igkv12-44	62.3169	-1.4696	0.0387637	0.856379	Down	immunoglobulin kappa variable 12-44
ENSMUSG00000020799	Tekt1	13.7809	1.48475	0.0388478	0.856379	Up	tektin 1
ENSMUSG00000048337	Npy4r	13.837	-1.7185	0.0388628	0.856379	Down	neuropeptide Y receptor Y4
ENSMUSG00000108511	Gm44987	2.78402	-3.98967	0.0389274	NA	Down	NA
ENSMUSG00000101581	C430002N11Rik	109.014	-1.23225	0.0389393	0.856379	Down	RIKEN cDNA C430002N11 gene
ENSMUSG00000050777	Tmem37	712.271	1.02539	0.0393204	0.860267	Up	transmembrane protein 37
ENSMUSG00000046318	Ccbe1	188.403	1.30192	0.0395862	0.862495	Up	collagen and calcium binding EGF domains 1
ENSMUSG00000053797	Krt16	9.73005	-2.11608	0.0396513	0.86302	Down	keratin 16
ENSMUSG00000032988	Slc16a8	3.75849	3.33759	0.0397987	NA	Up	solute carrier family 16 (monocarboxylic acid transporters), member 8
ENSMUSG00000048004	Tmem196	54.3578	1.00341	0.0401091	0.869389	Up	transmembrane protein 196
ENSMUSG00000082197	Gm8577	3.52953	-3.40624	0.0401409	NA	Down	NA
ENSMUSG00000097526	Gm26847	5.82898	-2.35676	0.0401426	NA	Down	predicted gene, 26847
ENSMUSG00000074553	Eif1-ps1	20.6326	-1.42961	0.040358	0.872985	Down	eukaryotic translation initiation factor 1, pseudogene 1
ENSMUSG00000035186	Ubd	3.80939	-3.5693	0.0404005	NA	Down	ubiquitin D
ENSMUSG00000093955	Ighv1-34	7.94611	2.58232	0.0404624	0.873447	Up	immunoglobulin heavy variable 1-34
ENSMUSG00000058073	Gm11189	14.7006	-1.61001	0.0407874	0.876867	Down	TAF13 RNA polymerase II, TATA box binding protein (TBP)-associated factor pseudogene
ENSMUSG00000030474	Siglece	77.3307	-1.2008	0.0408538	0.877399	Down	sialic acid binding Ig-like lectin E
ENSMUSG00000117202	AC169506.3	5.94088	-2.12758	0.0409485	0.878535	Down	NA
ENSMUSG00000103979	Gm20305	7.14784	-3.51826	0.0410554	0.879932	Down	predicted gene, 20305
ENSMUSG00000072763	5430403G16Rik	194.528	1.03735	0.041122	0.880464	Up	RIKEN cDNA 5430403G16 gene
ENSMUSG00000055413	H2-Q5	5.44431	-3.00781	0.0412353	NA	Down	histocompatibility 2, Q region locus 5
ENSMUSG00000107230	Gm19265	11.5186	1.34286	0.0413333	0.883191	Up	predicted gene, 19265
ENSMUSG00000063632	Sox11	70.1466	1.73912	0.0415459	0.886227	Up	SRY (sex determining region Y)-box 11
ENSMUSG00000105875	Gm43518	2.34966	-3.73337	0.0415566	NA	Down	NA
ENSMUSG00000085940	4930405D11Rik	7.85184	3.45642	0.0415597	0.886227	Up	RIKEN cDNA 4930405D11 gene
ENSMUSG00000055826	Tescl	4.08109	5.35344	0.0417767	NA	Up	tescalcin-like
ENSMUSG00000089983	2010320O07Rik	1.87569	-4.47783	0.041939	NA	Down	RIKEN cDNA 2010320O07 gene
ENSMUSG00000027895	Kcnc4	8.2051	-1.78748	0.041949	0.890965	Down	potassium voltage gated channel, Shaw-related subfamily, member 4
ENSMUSG00000081151	Gm11448	1.96803	-4.52481	0.0420497	NA	Down	M phase phosphoprotein 6 pseudogene
ENSMUSG00000056673	Kdm5d	24.5336	7.94515	0.0420703	0.890965	Up	lysine (K)-specific demethylase 5D
ENSMUSG00000097098	9330111N05Rik	7.69004	3.32163	0.0420836	0.890965	Up	RIKEN cDNA 9330111N05 gene
ENSMUSG00000030154	Klrb1f	23.5514	1.40507	0.0421205	0.890965	Up	killer cell lectin-like receptor subfamily B member 1F
ENSMUSG00000089712	Gm15889	19.722	3.06719	0.0422581	0.892082	Up	NA
ENSMUSG00000001657	Hoxc8	17.6961	1.30236	0.0423661	0.892147	Up	homeobox C8
ENSMUSG00000062329	Cytl1	61.7784	-1.98139	0.042429	0.892147	Down	cytokine-like 1
ENSMUSG00000095583	Ighv14-2	22.5135	2.25437	0.0425177	0.892147	Up	immunoglobulin heavy variable 14-2
ENSMUSG00000082465	Rps6-ps3	20.5146	-1.04923	0.0426968	0.893527	Down	ribosomal protein S6, pseudogene 3
ENSMUSG00000086593	Gm16548	25.3029	1.25344	0.0427597	0.893527	Up	predicted gene 16548
ENSMUSG00000010592	Dazl	3.49896	-3.41648	0.0428995	NA	Down	deleted in azoospermia-like
ENSMUSG00000111006	Gm10826	4.02363	3.45484	0.0429681	NA	Up	predicted gene 10826
ENSMUSG00000084739	Gm22067	2.1004	4.39219	0.0431415	NA	Up	NA
ENSMUSG00000040136	Abcc8	12.0946	2.7375	0.0432963	0.896556	Up	ATP-binding cassette, sub-family C (CFTR/MRP), member 8
ENSMUSG00000084215	Gm11814	13.117	-1.8405	0.0433426	0.896556	Down	lactate dehydrogenase A pseudogene
ENSMUSG00000084048	Gm12042	4.74142	2.4515	0.0434767	NA	Up	NA
ENSMUSG00000038403	Hfe2	1.74888	-4.3736	0.0436611	NA	Down	hemochromatosis type 2 (juvenile)
ENSMUSG00000087008	Gm5530	54.236	1.7074	0.0442598	0.906777	Up	phospholipid scramblase 1 pseudogene
ENSMUSG00000113082	D730050B12Rik	7.08188	6.15097	0.0443738	0.906777	Up	RIKEN cDNA D730050B12 gene
ENSMUSG00000078162	Gm2574	13.1632	-1.33209	0.0443978	0.906777	Down	glyceraldehyde-3-phosphate dehydrogenase pseudogene
ENSMUSG00000111118	Gm6545	107.939	-1.11168	0.0445759	0.906777	Down	family with sequence similarity 111, member A pseudogene
ENSMUSG00000036699	Zcchc12	7.54397	2.14231	0.0447633	0.90679	Up	zinc finger, CCHC domain containing 12
ENSMUSG00000031766	Slc12a3	14.3836	1.58867	0.0451325	0.910741	Up	solute carrier family 12, member 3
ENSMUSG00000055795	Gm5160	9.46617	-1.56358	0.0453509	0.913744	Down	peptidylprolyl isomerase A pseudogene chr18_148.1
ENSMUSG00000067786	Nnat	298.214	3.1281	0.0453681	0.913744	Up	neuronatin
ENSMUSG00000042817	Flt3	100.052	1.56875	0.0454159	0.913832	Up	FMS-like tyrosine kinase 3
ENSMUSG00000040891	Foxa3	10.3458	2.71304	0.0454986	0.914622	Up	forkhead box A3
ENSMUSG00000102014	2900009J06Rik	13.1272	-1.20931	0.0460544	0.919646	Down	RIKEN cDNA 2900009J06 gene
ENSMUSG00000080708	Ccnd3-ps	2.4937	-3.84309	0.0461561	NA	Down	cyclin D3, pseudogene
ENSMUSG00000080662	Mir1b	5.70682	2.37359	0.0461641	NA	Up	microRNA 1b
ENSMUSG00000097635	Gm26826	24.2964	1.03426	0.0462872	0.920696	Up	NA
ENSMUSG00000030353	Tead4	433.863	1.0051	0.0463786	0.920696	Up	TEA domain family member 4
ENSMUSG00000087651	1500009L16Rik	59.3631	1.42059	0.0464132	0.920696	Up	RIKEN cDNA 1500009L16 gene
ENSMUSG00000035451	Foxa1	51.2514	-2.00001	0.0465168	0.921016	Down	forkhead box A1
ENSMUSG00000110020	Gm45441	4.65638	3.6097	0.0465626	NA	Up	NA
ENSMUSG00000047228	A2ml1	25.4057	1.16375	0.0468526	0.924186	Up	alpha-2-macroglobulin like 1
ENSMUSG00000064437	Snord49b	7.23194	1.80697	0.0469883	0.924396	Up	small nucleolar RNA, C/D box 49B
ENSMUSG00000024972	Lgals12	54.6772	1.17457	0.0470709	0.925025	Up	lectin, galactose binding, soluble 12
ENSMUSG00000078879	Zfp973	18.3308	-7.75914	0.0471742	0.925328	Down	zinc finger protein 973
ENSMUSG00000059994	Fcrl1	20.788	-1.19889	0.0473276	0.926688	Down	Fc receptor-like 1
ENSMUSG00000052270	Fpr2	120.833	-1.2969	0.0475756	0.928185	Down	formyl peptide receptor 2
ENSMUSG00000085054	Gm15834	36.3163	1.02275	0.047638	0.928185	Up	predicted gene 15834
ENSMUSG00000107271	BC028471	17.7158	1.39917	0.0476961	0.928185	Up	cDNA sequence BC028471
ENSMUSG00000044681	Cnpy1	3.6594	3.23553	0.0477203	NA	Up	canopy FGF signaling regulator 1
ENSMUSG00000103493	Gm37411	13.5975	1.33428	0.0477609	0.928185	Up	NA
ENSMUSG00000028865	Cd164l2	20.7969	-1.22939	0.0478748	0.929146	Down	CD164 sialomucin-like 2
ENSMUSG00000096042	Vmn2r125	6.68206	6.06972	0.0480351	0.930237	Up	vomeronasal 2, receptor 125
ENSMUSG00000037446	Tulp1	25.4717	1.17506	0.0480433	0.930237	Up	tubby like protein 1
ENSMUSG00000083392	Gm6335	29.0926	-1.04118	0.0484456	0.933818	Down	DnaJ (Hsp40) homolog, subfamily A, member 1 pseudogene
ENSMUSG00000097149	G630030J09Rik	7.60324	1.81631	0.0485999	0.934563	Up	RIKEN cDNA G630030J09 gene
ENSMUSG00000078903	Gm14391	103.44	1.4303	0.0487108	0.934563	Up	predicted gene 14391
ENSMUSG00000110077	Gm45632	23.9259	-1.14009	0.0488664	0.935843	Down	NA
ENSMUSG00000097766	5730420D15Rik	19.7658	1.16589	0.0489389	0.93638	Up	RIKEN cDNA 5730420D15 gene
ENSMUSG00000113014	Selenok-ps8	3.50754	-2.79956	0.0489699	NA	Down	selenoprotein K, pseudogene 8
ENSMUSG00000086338	Gm13723	1.77858	-4.39527	0.0490542	NA	Down	NA
ENSMUSG00000087235	Gm4750	4.59574	-2.6428	0.049371	NA	Down	actin, beta pseudogene
ENSMUSG00000112528	Gm29794	1.91139	4.25758	0.0496536	NA	Up	UPF0183 protein C16orf70 homolog
ENSMUSG00000100444	C530043A13Rik	1.91139	4.25758	0.0496536	NA	Up	RIKEN cDNA C530043A13 gene
