# Supplementary material for: Cadmium Exposure Disrupts Uterine Energy Metabolism and Coagulation Homeostasis During Labor in Institute of Cancer Research Mice: Insights from Transcriptomic Analysis
Source: Metabolites. 2025 May 20;15(5):339. doi: 10.3390/metabo15050339 (PMC12113498; doi:10.3390/metabo15050339)
Supplement: Supplementary file 1 [file metabolites-15-00339-s001.zip › Supllementary file S3.xlsx]

## Sheet: Sheet1
ID	Description	GeneRatio	BgRatio	pvalue	qvalue	GeneID	Input Hyperlink	Classification	Count
GO:0042742	defense response to bacterium	12/135	166/8580	1.09018e-05	0.00182378	Ighv5-15;Ighv14-2;Ighv5-17;Ighv3-3;Ighv7-3;Hp;Ighv1-12;Defb29;Ighv1-85;Ighv1-34;Ighv14-4;Ighv2-5;	http://amigo.geneontology.org/amigo/term/GO:0042742	BP	12
GO:0050871	positive regulation of B cell activation	10/135	115/8580	1.2207e-05	0.00182378	Ighv5-15;Ighv14-2;Ighv5-17;Ighv3-3;Ighv7-3;Ighv1-12;Ighv1-85;Ighv1-34;Ighv14-4;Ighv2-5;	http://amigo.geneontology.org/amigo/term/GO:0050871	BP	10
GO:0006910	phagocytosis, recognition	10/135	116/8580	1.31818e-05	0.00182378	Ighv5-15;Ighv14-2;Ighv5-17;Ighv3-3;Ighv7-3;Ighv1-12;Ighv1-85;Ighv1-34;Ighv14-4;Ighv2-5;	http://amigo.geneontology.org/amigo/term/GO:0006910	BP	10
GO:0006911	phagocytosis, engulfment	10/135	118/8580	1.53344e-05	0.00182378	Ighv5-15;Ighv14-2;Ighv5-17;Ighv3-3;Ighv7-3;Ighv1-12;Ighv1-85;Ighv1-34;Ighv14-4;Ighv2-5;	http://amigo.geneontology.org/amigo/term/GO:0006911	BP	10
GO:0050853	B cell receptor signaling pathway	10/135	120/8580	1.77831e-05	0.00182378	Ighv5-15;Ighv14-2;Ighv5-17;Ighv3-3;Ighv7-3;Ighv1-12;Ighv1-85;Ighv1-34;Ighv14-4;Ighv2-5;	http://amigo.geneontology.org/amigo/term/GO:0050853	BP	10
GO:0045087	innate immune response	13/135	211/8580	2.59011e-05	0.00182378	Ighv5-15;Ighv14-2;Ighv5-17;Ighv3-3;Ighv7-3;Ighv1-12;Defb29;Ighv1-85;Ighv1-34;Ighv14-4;Wfdc10;Trim30b;Ighv2-5;	http://amigo.geneontology.org/amigo/term/GO:0045087	BP	13
GO:0034987	immunoglobulin receptor binding	10/166	116/9680	2.8653e-05	0.00182378	Ighv5-15;Ighv14-2;Ighv5-17;Ighv3-3;Ighv7-3;Ighv1-12;Ighv1-85;Ighv1-34;Ighv14-4;Ighv2-5;	http://amigo.geneontology.org/amigo/term/GO:0034987	MF	10
GO:0003823	antigen binding	10/166	117/9680	3.08737e-05	0.00182378	Ighv5-15;Ighv14-2;Ighv5-17;Ighv3-3;Ighv7-3;Ighv1-12;Ighv1-85;Ighv1-34;Ighv14-4;Ighv2-5;	http://amigo.geneontology.org/amigo/term/GO:0003823	MF	10
GO:0006958	complement activation, classical pathway	10/135	128/8580	3.12434e-05	0.00182378	Ighv5-15;Ighv14-2;Ighv5-17;Ighv3-3;Ighv7-3;Ighv1-12;Ighv1-85;Ighv1-34;Ighv14-4;Ighv2-5;	http://amigo.geneontology.org/amigo/term/GO:0006958	BP	10
GO:0042571	immunoglobulin complex, circulating	10/179	115/10229	3.19401e-05	0.00182378	Ighv5-15;Ighv14-2;Ighv5-17;Ighv3-3;Ighv7-3;Ighv1-12;Ighv1-85;Ighv1-34;Ighv14-4;Ighv2-5;	http://amigo.geneontology.org/amigo/term/GO:0042571	CC	10
GO:0009897	external side of plasma membrane	12/179	195/10229	0.000158048	0.00820413	Fgg;Ighv5-15;Ighv14-2;Ighv5-17;Ighv3-3;Ighv7-3;Ighv1-12;Ighv1-85;Ighv1-34;Ighv14-4;Gm11127;Ighv2-5;	http://amigo.geneontology.org/amigo/term/GO:0009897	CC	12
GO:0042633	hair cycle	2/135	3/8580	0.000729665	0.034438	Krt16;Krt83;	http://amigo.geneontology.org/amigo/term/GO:0042633	BP	2
GO:0070469	respirasome	3/179	11/10229	0.000784053	0.034438	mt-Nd3;mt-Nd4l;mt-Co2;	http://amigo.geneontology.org/amigo/term/GO:0070469	CC	3
GO:0005198	structural molecule activity	6/166	71/9680	0.00132531	0.0540537	Fgg;AK157302;Krt16;Cldn2;Cldn8;Prph;	http://amigo.geneontology.org/amigo/term/GO:0005198	MF	6
GO:0004867	serine-type endopeptidase inhibitor activity	5/166	54/9680	0.00224117	0.0850178	Serpinb9b;Itih3;Wfdc10;Serpind1;Gm7298;	http://amigo.geneontology.org/amigo/term/GO:0004867	MF	5
GO:0055010	ventricular cardiac muscle tissue morphogenesis	2/135	5/8580	0.00238229	0.0850178	Myh7;Hand1;	http://amigo.geneontology.org/amigo/term/GO:0055010	BP	2
GO:0000978	RNA polymerase II cis-regulatory region sequence-specific DNA binding	14/166	365/9680	0.0040013	0.106299	Zfp965;Zfp968;Zfp988;Gm14443;Ifi213;Gm17067;Cdx2;Hand1;Gm14434;5430403G16Rik;Gm14295;Gm14410;Gm14305;Zim1;	http://amigo.geneontology.org/amigo/term/GO:0000978	MF	14
GO:0015986	ATP synthesis coupled proton transport	2/135	8/8580	0.00646668	0.106299	mt-Atp8;mt-Atp6;	http://amigo.geneontology.org/amigo/term/GO:0015986	BP	2
GO:0005576	extracellular region	14/179	383/10229	0.00731664	0.106299	Trf;Retnla;Hp;Defb29;Spock2;Prl7a2;Adamts20;Wnt10a;Prg4;Liph;Nppb;Pla2g12b;Fgl1;Csn1s2b;	http://amigo.geneontology.org/amigo/term/GO:0005576	CC	14
GO:0005615	extracellular space	21/179	679/10229	0.00766198	0.106299	Psapl1;5830473C10Rik;Il10;Igkv9-124;Igkv6-23;Serpinb9b;Orm1;Fetub;Kng1;Igkv1-99;Apon;Wfdc10;Gm11127;Nog;Igf2;Gm10591;Serpind1;Apof;Gm7298;Igkv12-44;Igkv4-63;	http://amigo.geneontology.org/amigo/term/GO:0005615	CC	21
GO:0016459	myosin complex	3/179	24/10229	0.00813881	0.106299	Myh7;Myo16;Myh6;	http://amigo.geneontology.org/amigo/term/GO:0016459	CC	3
GO:0006953	acute-phase response	2/135	9/8580	0.00822899	0.106299	Hp;Orm1;	http://amigo.geneontology.org/amigo/term/GO:0006953	BP	2
GO:0016787	hydrolase activity	5/166	75/9680	0.0091788	0.106299	Abhd1;Entpd2;Entpd8;mt-Atp8;mt-Atp6;	http://amigo.geneontology.org/amigo/term/GO:0016787	MF	5
GO:0036345	platelet maturation	1/135	1/8580	0.0157343	0.106299	Fgg;	http://amigo.geneontology.org/amigo/term/GO:0036345	BP	1
GO:0035677	posterior lateral line neuromast hair cell development	1/135	1/8580	0.0157343	0.106299	Tmem132e;	http://amigo.geneontology.org/amigo/term/GO:0035677	BP	1
GO:0014898	cardiac muscle hypertrophy in response to stress	1/135	1/8580	0.0157343	0.106299	Myh7;	http://amigo.geneontology.org/amigo/term/GO:0014898	BP	1
GO:0030049	muscle filament sliding	1/135	1/8580	0.0157343	0.106299	Myh7;	http://amigo.geneontology.org/amigo/term/GO:0030049	BP	1
GO:0031449	regulation of slow-twitch skeletal muscle fiber contraction	1/135	1/8580	0.0157343	0.106299	Myh7;	http://amigo.geneontology.org/amigo/term/GO:0031449	BP	1
GO:0014728	regulation of the force of skeletal muscle contraction	1/135	1/8580	0.0157343	0.106299	Myh7;	http://amigo.geneontology.org/amigo/term/GO:0014728	BP	1
GO:1990079	cartilage homeostasis	1/135	1/8580	0.0157343	0.106299	Cytl1;	http://amigo.geneontology.org/amigo/term/GO:1990079	BP	1
GO:0003158	endothelium development	1/135	1/8580	0.0157343	0.106299	Gja4;	http://amigo.geneontology.org/amigo/term/GO:0003158	BP	1
GO:0006570	tyrosine metabolic process	1/135	1/8580	0.0157343	0.106299	Hgd;	http://amigo.geneontology.org/amigo/term/GO:0006570	BP	1
GO:0060420	regulation of heart growth	1/135	1/8580	0.0157343	0.106299	Dusp9;	http://amigo.geneontology.org/amigo/term/GO:0060420	BP	1
GO:0009134	nucleoside diphosphate catabolic process	1/135	1/8580	0.0157343	0.106299	Entpd3;	http://amigo.geneontology.org/amigo/term/GO:0009134	BP	1
GO:0060716	labyrinthine layer blood vessel development	1/135	1/8580	0.0157343	0.106299	Esx1;	http://amigo.geneontology.org/amigo/term/GO:0060716	BP	1
GO:0060713	labyrinthine layer morphogenesis	1/135	1/8580	0.0157343	0.106299	Esx1;	http://amigo.geneontology.org/amigo/term/GO:0060713	BP	1
GO:0003218	cardiac left ventricle formation	1/135	1/8580	0.0157343	0.106299	Hand1;	http://amigo.geneontology.org/amigo/term/GO:0003218	BP	1
GO:1903026	negative regulation of RNA polymerase II regulatory region sequence-specific DNA binding	1/135	1/8580	0.0157343	0.106299	Hand1;	http://amigo.geneontology.org/amigo/term/GO:1903026	BP	1
GO:2000050	regulation of non-canonical Wnt signaling pathway	1/135	1/8580	0.0157343	0.106299	Gpc3;	http://amigo.geneontology.org/amigo/term/GO:2000050	BP	1
GO:0060058	positive regulation of apoptotic process involved in mammary gland involution	1/135	1/8580	0.0157343	0.106299	Vdr;	http://amigo.geneontology.org/amigo/term/GO:0060058	BP	1
GO:0060558	regulation of calcidiol 1-monooxygenase activity	1/135	1/8580	0.0157343	0.106299	Vdr;	http://amigo.geneontology.org/amigo/term/GO:0060558	BP	1
GO:0070561	vitamin D receptor signaling pathway	1/135	1/8580	0.0157343	0.106299	Vdr;	http://amigo.geneontology.org/amigo/term/GO:0070561	BP	1
GO:1905604	negative regulation of blood-brain barrier permeability	1/135	1/8580	0.0157343	0.106299	Abcc8;	http://amigo.geneontology.org/amigo/term/GO:1905604	BP	1
GO:0060253	negative regulation of glial cell proliferation	1/135	1/8580	0.0157343	0.106299	Abcc8;	http://amigo.geneontology.org/amigo/term/GO:0060253	BP	1
GO:0061855	negative regulation of neuroblast migration	1/135	1/8580	0.0157343	0.106299	Abcc8;	http://amigo.geneontology.org/amigo/term/GO:0061855	BP	1
GO:1900721	positive regulation of uterine smooth muscle relaxation	1/135	1/8580	0.0157343	0.106299	Abcc8;	http://amigo.geneontology.org/amigo/term/GO:1900721	BP	1
GO:0031444	slow-twitch skeletal muscle fiber contraction	1/135	1/8580	0.0157343	0.106299	Mb;	http://amigo.geneontology.org/amigo/term/GO:0031444	BP	1
GO:0055009	atrial cardiac muscle tissue morphogenesis	1/135	1/8580	0.0157343	0.106299	Nog;	http://amigo.geneontology.org/amigo/term/GO:0055009	BP	1
GO:0048318	axial mesoderm development	1/135	1/8580	0.0157343	0.106299	Nog;	http://amigo.geneontology.org/amigo/term/GO:0048318	BP	1
GO:0061312	BMP signaling pathway involved in heart development	1/135	1/8580	0.0157343	0.106299	Nog;	http://amigo.geneontology.org/amigo/term/GO:0061312	BP	1
GO:0021533	cell differentiation in hindbrain	1/135	1/8580	0.0157343	0.106299	Nog;	http://amigo.geneontology.org/amigo/term/GO:0021533	BP	1
GO:0003203	endocardial cushion morphogenesis	1/135	1/8580	0.0157343	0.106299	Nog;	http://amigo.geneontology.org/amigo/term/GO:0003203	BP	1
GO:0060825	fibroblast growth factor receptor signaling pathway involved in neural plate anterior/posterior pattern formation	1/135	1/8580	0.0157343	0.106299	Nog;	http://amigo.geneontology.org/amigo/term/GO:0060825	BP	1
GO:0008045	motor neuron axon guidance	1/135	1/8580	0.0157343	0.106299	Nog;	http://amigo.geneontology.org/amigo/term/GO:0008045	BP	1
GO:0060044	negative regulation of cardiac muscle cell proliferation	1/135	1/8580	0.0157343	0.106299	Nog;	http://amigo.geneontology.org/amigo/term/GO:0060044	BP	1
GO:0060302	negative regulation of cytokine activity	1/135	1/8580	0.0157343	0.106299	Nog;	http://amigo.geneontology.org/amigo/term/GO:0060302	BP	1
GO:1905006	negative regulation of epithelial to mesenchymal transition involved in endocardial cushion formation	1/135	1/8580	0.0157343	0.106299	Nog;	http://amigo.geneontology.org/amigo/term/GO:1905006	BP	1
GO:0001839	neural plate morphogenesis	1/135	1/8580	0.0157343	0.106299	Nog;	http://amigo.geneontology.org/amigo/term/GO:0001839	BP	1
GO:0048570	notochord morphogenesis	1/135	1/8580	0.0157343	0.106299	Nog;	http://amigo.geneontology.org/amigo/term/GO:0048570	BP	1
GO:0061626	pharyngeal arch artery morphogenesis	1/135	1/8580	0.0157343	0.106299	Nog;	http://amigo.geneontology.org/amigo/term/GO:0061626	BP	1
GO:0090193	positive regulation of glomerulus development	1/135	1/8580	0.0157343	0.106299	Nog;	http://amigo.geneontology.org/amigo/term/GO:0090193	BP	1
GO:0060513	prostatic bud formation	1/135	1/8580	0.0157343	0.106299	Nog;	http://amigo.geneontology.org/amigo/term/GO:0060513	BP	1
GO:2000313	regulation of fibroblast growth factor receptor signaling pathway involved in neural plate anterior/posterior pattern formation	1/135	1/8580	0.0157343	0.106299	Nog;	http://amigo.geneontology.org/amigo/term/GO:2000313	BP	1
GO:0061053	somite development	1/135	1/8580	0.0157343	0.106299	Nog;	http://amigo.geneontology.org/amigo/term/GO:0061053	BP	1
GO:0003223	ventricular compact myocardium morphogenesis	1/135	1/8580	0.0157343	0.106299	Nog;	http://amigo.geneontology.org/amigo/term/GO:0003223	BP	1
GO:0061099	negative regulation of protein tyrosine kinase activity	1/135	1/8580	0.0157343	0.106299	Ptk6;	http://amigo.geneontology.org/amigo/term/GO:0061099	BP	1
GO:0072574	hepatocyte proliferation	1/135	1/8580	0.0157343	0.106299	Fgl1;	http://amigo.geneontology.org/amigo/term/GO:0072574	BP	1
GO:0019646	aerobic electron transport chain	1/135	1/8580	0.0157343	0.106299	mt-Co3;	http://amigo.geneontology.org/amigo/term/GO:0019646	BP	1
GO:0006535	cysteine biosynthetic process from serine	1/135	1/8580	0.0157343	0.106299	Cbs;	http://amigo.geneontology.org/amigo/term/GO:0006535	BP	1
GO:0045957	negative regulation of complement activation, alternative pathway	1/135	1/8580	0.0157343	0.106299	Vsig4;	http://amigo.geneontology.org/amigo/term/GO:0045957	BP	1
GO:0045134	uridine-diphosphatase activity	1/166	1/9680	0.0171488	0.106299	Entpd4b;	http://amigo.geneontology.org/amigo/term/GO:0045134	MF	1
GO:0004939	beta-adrenergic receptor activity	1/166	1/9680	0.0171488	0.106299	Adrb3;	http://amigo.geneontology.org/amigo/term/GO:0004939	MF	1
GO:0051380	norepinephrine binding	1/166	1/9680	0.0171488	0.106299	Adrb3;	http://amigo.geneontology.org/amigo/term/GO:0051380	MF	1
GO:0030492	hemoglobin binding	1/166	1/9680	0.0171488	0.106299	Hp;	http://amigo.geneontology.org/amigo/term/GO:0030492	MF	1
GO:0004411	homogentisate 1,2-dioxygenase activity	1/166	1/9680	0.0171488	0.106299	Hgd;	http://amigo.geneontology.org/amigo/term/GO:0004411	MF	1
GO:0102490	8-oxo-dGTP phosphohydrolase activity	1/166	1/9680	0.0171488	0.106299	Entpd3;	http://amigo.geneontology.org/amigo/term/GO:0102490	MF	1
GO:0102485	dATP phosphohydrolase activity	1/166	1/9680	0.0171488	0.106299	Entpd3;	http://amigo.geneontology.org/amigo/term/GO:0102485	MF	1
GO:0102486	dCTP phosphohydrolase activity	1/166	1/9680	0.0171488	0.106299	Entpd3;	http://amigo.geneontology.org/amigo/term/GO:0102486	MF	1
GO:0102491	dGTP phosphohydrolase activity	1/166	1/9680	0.0171488	0.106299	Entpd3;	http://amigo.geneontology.org/amigo/term/GO:0102491	MF	1
GO:0102488	dTTP phosphohydrolase activity	1/166	1/9680	0.0171488	0.106299	Entpd3;	http://amigo.geneontology.org/amigo/term/GO:0102488	MF	1
GO:0102487	dUTP phosphohydrolase activity	1/166	1/9680	0.0171488	0.106299	Entpd3;	http://amigo.geneontology.org/amigo/term/GO:0102487	MF	1
GO:0102489	GTP phosphohydrolase activity	1/166	1/9680	0.0171488	0.106299	Entpd3;	http://amigo.geneontology.org/amigo/term/GO:0102489	MF	1
GO:0017110	nucleoside-diphosphatase activity	1/166	1/9680	0.0171488	0.106299	Entpd3;	http://amigo.geneontology.org/amigo/term/GO:0017110	MF	1
GO:0019767	IgE receptor activity	1/166	1/9680	0.0171488	0.106299	Fcer1g;	http://amigo.geneontology.org/amigo/term/GO:0019767	MF	1
GO:0060422	peptidyl-dipeptidase inhibitor activity	1/166	1/9680	0.0171488	0.106299	Gpc3;	http://amigo.geneontology.org/amigo/term/GO:0060422	MF	1
GO:1902098	calcitriol binding	1/166	1/9680	0.0171488	0.106299	Vdr;	http://amigo.geneontology.org/amigo/term/GO:1902098	MF	1
GO:1902121	lithocholic acid binding	1/166	1/9680	0.0171488	0.106299	Vdr;	http://amigo.geneontology.org/amigo/term/GO:1902121	MF	1
GO:0038186	lithocholic acid receptor activity	1/166	1/9680	0.0171488	0.106299	Vdr;	http://amigo.geneontology.org/amigo/term/GO:0038186	MF	1
GO:0005250	A-type (transient outward) potassium channel activity	1/166	1/9680	0.0171488	0.106299	Kcnd3;	http://amigo.geneontology.org/amigo/term/GO:0005250	MF	1
GO:0006955	immune response	9/135	251/8580	0.0173744	0.106299	Il10;Igkv9-124;Igkv6-23;Sectm1b;Igkv1-99;Prg4;Gm10591;Igkv12-44;Igkv4-63;	http://amigo.geneontology.org/amigo/term/GO:0006955	BP	9
GO:0097637	integral component of autophagosome membrane	1/179	1/10229	0.0174993	0.106299	Entpd4b;	http://amigo.geneontology.org/amigo/term/GO:0097637	CC	1
GO:0008282	inward rectifying potassium channel	1/179	1/10229	0.0174993	0.106299	Abcc8;	http://amigo.geneontology.org/amigo/term/GO:0008282	CC	1
GO:0042567	insulin-like growth factor ternary complex	1/179	1/10229	0.0174993	0.106299	Igfals;	http://amigo.geneontology.org/amigo/term/GO:0042567	CC	1
GO:0045098	type III intermediate filament	1/179	1/10229	0.0174993	0.106299	Prph;	http://amigo.geneontology.org/amigo/term/GO:0045098	CC	1
GO:0001227	DNA-binding transcription repressor activity, RNA polymerase II-specific	6/166	121/9680	0.0177059	0.106422	Zfp965;Gm14391;Ifi213;Gm17067;Cdx2;Hand1;	http://amigo.geneontology.org/amigo/term/GO:0001227	MF	6
GO:0090575	RNA polymerase II transcription regulator complex	2/179	12/10229	0.0179106	0.106531	Hand1;Vdr;	http://amigo.geneontology.org/amigo/term/GO:0090575	CC	2
GO:0006816	calcium ion transport	2/135	14/8580	0.0197594	0.116166	Gja4;Vdr;	http://amigo.geneontology.org/amigo/term/GO:0006816	BP	2
GO:0005544	calcium-dependent phospholipid binding	2/166	13/9680	0.0201408	0.116166	Anxa8;Doc2a;	http://amigo.geneontology.org/amigo/term/GO:0005544	MF	2
GO:0008137	NADH dehydrogenase (ubiquinone) activity	2/166	13/9680	0.0201408	0.116166	mt-Nd3;mt-Nd4l;	http://amigo.geneontology.org/amigo/term/GO:0008137	MF	2
GO:0007568	aging	3/135	40/8580	0.0246372	0.137334	Adrb3;Krt16;Krt83;	http://amigo.geneontology.org/amigo/term/GO:0007568	BP	3
GO:0004129	cytochrome-c oxidase activity	2/166	15/9680	0.026513	0.137334	mt-Co3;mt-Co2;	http://amigo.geneontology.org/amigo/term/GO:0004129	MF	2
GO:0006357	regulation of transcription by RNA polymerase II	13/135	462/8580	0.029649	0.137334	Zfp965;Zfp968;Zfp988;Gm14443;Gm14391;Gm17067;Esx1;Gm14434;5430403G16Rik;Gm14295;Gm14410;Gm14305;Zim1;	http://amigo.geneontology.org/amigo/term/GO:0006357	BP	13
GO:0015078	proton transmembrane transporter activity	2/166	16/9680	0.0299644	0.137334	mt-Atp8;mt-Atp6;	http://amigo.geneontology.org/amigo/term/GO:0015078	MF	2
GO:0001726	ruffle	2/179	16/10229	0.0311111	0.137334	Podxl;Ptk6;	http://amigo.geneontology.org/amigo/term/GO:0001726	CC	2
GO:0008076	voltage-gated potassium channel complex	2/179	16/10229	0.0311111	0.137334	Kcnd3;Kcnc4;	http://amigo.geneontology.org/amigo/term/GO:0008076	CC	2
GO:0031639	plasminogen activation	1/135	2/8580	0.0312228	0.137334	Fgg;	http://amigo.geneontology.org/amigo/term/GO:0031639	BP	1
GO:0051258	protein polymerization	1/135	2/8580	0.0312228	0.137334	Fgg;	http://amigo.geneontology.org/amigo/term/GO:0051258	BP	1
GO:0002026	regulation of the force of heart contraction	1/135	2/8580	0.0312228	0.137334	Myh7;	http://amigo.geneontology.org/amigo/term/GO:0002026	BP	1
GO:0014883	transition between fast and slow fiber	1/135	2/8580	0.0312228	0.137334	Myh7;	http://amigo.geneontology.org/amigo/term/GO:0014883	BP	1
GO:0002062	chondrocyte differentiation	1/135	2/8580	0.0312228	0.137334	Cytl1;	http://amigo.geneontology.org/amigo/term/GO:0002062	BP	1
GO:0050650	chondroitin sulfate proteoglycan biosynthetic process	1/135	2/8580	0.0312228	0.137334	Cytl1;	http://amigo.geneontology.org/amigo/term/GO:0050650	BP	1
GO:0017158	regulation of calcium ion-dependent exocytosis	1/135	2/8580	0.0312228	0.137334	Doc2a;	http://amigo.geneontology.org/amigo/term/GO:0017158	BP	1
GO:0009143	nucleoside triphosphate catabolic process	1/135	2/8580	0.0312228	0.137334	Entpd3;	http://amigo.geneontology.org/amigo/term/GO:0009143	BP	1
GO:0001829	trophectodermal cell differentiation	1/135	2/8580	0.0312228	0.137334	Hand1;	http://amigo.geneontology.org/amigo/term/GO:0001829	BP	1
GO:0060745	mammary gland branching involved in pregnancy	1/135	2/8580	0.0312228	0.137334	Vdr;	http://amigo.geneontology.org/amigo/term/GO:0060745	BP	1
GO:0010980	positive regulation of vitamin D 24-hydroxylase activity	1/135	2/8580	0.0312228	0.137334	Vdr;	http://amigo.geneontology.org/amigo/term/GO:0010980	BP	1
GO:0010989	negative regulation of low-density lipoprotein particle clearance	1/135	2/8580	0.0312228	0.137334	Abcc8;	http://amigo.geneontology.org/amigo/term/GO:0010989	BP	1
GO:0050768	negative regulation of neurogenesis	1/135	2/8580	0.0312228	0.137334	Abcc8;	http://amigo.geneontology.org/amigo/term/GO:0050768	BP	1
GO:1905075	positive regulation of tight junction disassembly	1/135	2/8580	0.0312228	0.137334	Abcc8;	http://amigo.geneontology.org/amigo/term/GO:1905075	BP	1
GO:1903818	positive regulation of voltage-gated potassium channel activity	1/135	2/8580	0.0312228	0.137334	Abcc8;	http://amigo.geneontology.org/amigo/term/GO:1903818	BP	1
GO:0016486	peptide hormone processing	1/135	2/8580	0.0312228	0.137334	Corin;	http://amigo.geneontology.org/amigo/term/GO:0016486	BP	1
GO:0060272	embryonic skeletal joint morphogenesis	1/135	2/8580	0.0312228	0.137334	Nog;	http://amigo.geneontology.org/amigo/term/GO:0060272	BP	1
GO:0061384	heart trabecula morphogenesis	1/135	2/8580	0.0312228	0.137334	Nog;	http://amigo.geneontology.org/amigo/term/GO:0061384	BP	1
GO:0060425	lung morphogenesis	1/135	2/8580	0.0312228	0.137334	Nog;	http://amigo.geneontology.org/amigo/term/GO:0060425	BP	1
GO:0003149	membranous septum morphogenesis	1/135	2/8580	0.0312228	0.137334	Nog;	http://amigo.geneontology.org/amigo/term/GO:0003149	BP	1
GO:0048712	negative regulation of astrocyte differentiation	1/135	2/8580	0.0312228	0.137334	Nog;	http://amigo.geneontology.org/amigo/term/GO:0048712	BP	1
GO:0061037	negative regulation of cartilage development	1/135	2/8580	0.0312228	0.137334	Nog;	http://amigo.geneontology.org/amigo/term/GO:0061037	BP	1
GO:0060676	ureteric bud formation	1/135	2/8580	0.0312228	0.137334	Nog;	http://amigo.geneontology.org/amigo/term/GO:0060676	BP	1
GO:0043031	negative regulation of macrophage activation	1/135	2/8580	0.0312228	0.137334	Vsig4;	http://amigo.geneontology.org/amigo/term/GO:0043031	BP	1
GO:0003993	acid phosphatase activity	1/166	2/9680	0.0340052	0.137334	Acp7;	http://amigo.geneontology.org/amigo/term/GO:0003993	MF	1
GO:0050694	galactose 3-O-sulfotransferase activity	1/166	2/9680	0.0340052	0.137334	Gal3st2c;	http://amigo.geneontology.org/amigo/term/GO:0050694	MF	1
GO:0051379	epinephrine binding	1/166	2/9680	0.0340052	0.137334	Adrb3;	http://amigo.geneontology.org/amigo/term/GO:0051379	MF	1
GO:0017111	nucleoside-triphosphatase activity	1/166	2/9680	0.0340052	0.137334	Entpd3;	http://amigo.geneontology.org/amigo/term/GO:0017111	MF	1
GO:0004800	thyroxine 5'-deiodinase activity	1/166	2/9680	0.0340052	0.137334	Dio1;	http://amigo.geneontology.org/amigo/term/GO:0004800	MF	1
GO:0070644	vitamin D response element binding	1/166	2/9680	0.0340052	0.137334	Vdr;	http://amigo.geneontology.org/amigo/term/GO:0070644	MF	1
GO:0008281	sulfonylurea receptor activity	1/166	2/9680	0.0340052	0.137334	Abcc8;	http://amigo.geneontology.org/amigo/term/GO:0008281	MF	1
GO:0004999	vasoactive intestinal polypeptide receptor activity	1/166	2/9680	0.0340052	0.137334	Vipr2;	http://amigo.geneontology.org/amigo/term/GO:0004999	MF	1
GO:0008494	translation activator activity	1/166	2/9680	0.0340052	0.137334	Dazl;	http://amigo.geneontology.org/amigo/term/GO:0008494	MF	1
GO:0001851	complement component C3b binding	1/166	2/9680	0.0340052	0.137334	Vsig4;	http://amigo.geneontology.org/amigo/term/GO:0001851	MF	1
GO:0072562	blood microparticle	1/179	2/10229	0.034694	0.137334	Fgg;	http://amigo.geneontology.org/amigo/term/GO:0072562	CC	1
GO:0032982	myosin filament	1/179	2/10229	0.034694	0.137334	Myh7;	http://amigo.geneontology.org/amigo/term/GO:0032982	CC	1
GO:0005744	TIM23 mitochondrial import inner membrane translocase complex	1/179	2/10229	0.034694	0.137334	Gm9803;	http://amigo.geneontology.org/amigo/term/GO:0005744	CC	1
GO:0032998	Fc-epsilon receptor I complex	1/179	2/10229	0.034694	0.137334	Fcer1g;	http://amigo.geneontology.org/amigo/term/GO:0032998	CC	1
GO:0045263	proton-transporting ATP synthase complex, coupling factor F(o)	1/179	2/10229	0.034694	0.137334	mt-Atp6;	http://amigo.geneontology.org/amigo/term/GO:0045263	CC	1
GO:0005179	hormone activity	4/166	72/9680	0.0348747	0.137334	Retnla;Prl7a2;Igf2;Nppb;	http://amigo.geneontology.org/amigo/term/GO:0005179	MF	4
GO:0034765	regulation of ion transmembrane transport	3/135	50/8580	0.0436732	0.14991	Kcnd3;Kcnk12;Kcnc4;	http://amigo.geneontology.org/amigo/term/GO:0034765	BP	3
GO:0004869	cysteine-type endopeptidase inhibitor activity	2/166	20/9680	0.0453801	0.14991	Fetub;Kng1;	http://amigo.geneontology.org/amigo/term/GO:0004869	MF	2
GO:0030336	negative regulation of cell migration	2/135	22/8580	0.0462321	0.14991	Krt16;Nog;	http://amigo.geneontology.org/amigo/term/GO:0030336	BP	2
GO:0003743	translation initiation factor activity	3/166	47/9680	0.0463632	0.14991	Eif2s3y;Eif4ebp3;Gm8332;	http://amigo.geneontology.org/amigo/term/GO:0003743	MF	3
GO:0072378	blood coagulation, fibrin clot formation	1/135	3/8580	0.0464693	0.14991	Fgg;	http://amigo.geneontology.org/amigo/term/GO:0072378	BP	1
GO:0090331	negative regulation of platelet aggregation	1/135	3/8580	0.0464693	0.14991	Fgg;	http://amigo.geneontology.org/amigo/term/GO:0090331	BP	1
GO:0090277	positive regulation of peptide hormone secretion	1/135	3/8580	0.0464693	0.14991	Fgg;	http://amigo.geneontology.org/amigo/term/GO:0090277	BP	1
GO:0009306	protein secretion	1/135	3/8580	0.0464693	0.14991	Fgg;	http://amigo.geneontology.org/amigo/term/GO:0009306	BP	1
GO:0009101	glycoprotein biosynthetic process	1/135	3/8580	0.0464693	0.14991	Gal3st2c;	http://amigo.geneontology.org/amigo/term/GO:0009101	BP	1
GO:0010389	regulation of G2/M transition of mitotic cell cycle	1/135	3/8580	0.0464693	0.14991	Ccnb3;	http://amigo.geneontology.org/amigo/term/GO:0010389	BP	1
GO:0007512	adult heart development	1/135	3/8580	0.0464693	0.14991	Myh7;	http://amigo.geneontology.org/amigo/term/GO:0007512	BP	1
GO:0048265	response to pain	1/135	3/8580	0.0464693	0.14991	Gja4;	http://amigo.geneontology.org/amigo/term/GO:0048265	BP	1
GO:0007162	negative regulation of cell adhesion	1/135	3/8580	0.0464693	0.14991	Podxl;	http://amigo.geneontology.org/amigo/term/GO:0007162	BP	1
GO:0022407	regulation of cell-cell adhesion	1/135	3/8580	0.0464693	0.14991	Podxl;	http://amigo.geneontology.org/amigo/term/GO:0022407	BP	1
GO:0001913	T cell mediated cytotoxicity	1/135	3/8580	0.0464693	0.14991	Serpinb9b;	http://amigo.geneontology.org/amigo/term/GO:0001913	BP	1
GO:0030212	hyaluronan metabolic process	1/135	3/8580	0.0464693	0.14991	Itih3;	http://amigo.geneontology.org/amigo/term/GO:0030212	BP	1
GO:0006559	L-phenylalanine catabolic process	1/135	3/8580	0.0464693	0.14991	Hgd;	http://amigo.geneontology.org/amigo/term/GO:0006559	BP	1
GO:0000188	inactivation of MAPK activity	1/135	3/8580	0.0464693	0.14991	Dusp9;	http://amigo.geneontology.org/amigo/term/GO:0000188	BP	1
GO:0035335	peptidyl-tyrosine dephosphorylation	1/135	3/8580	0.0464693	0.14991	Dusp9;	http://amigo.geneontology.org/amigo/term/GO:0035335	BP	1
GO:0003219	cardiac right ventricle formation	1/135	3/8580	0.0464693	0.14991	Hand1;	http://amigo.geneontology.org/amigo/term/GO:0003219	BP	1
GO:0060411	cardiac septum morphogenesis	1/135	3/8580	0.0464693	0.14991	Hand1;	http://amigo.geneontology.org/amigo/term/GO:0060411	BP	1
GO:0042311	vasodilation	1/135	3/8580	0.0464693	0.14991	Kng1;	http://amigo.geneontology.org/amigo/term/GO:0042311	BP	1
GO:0010839	negative regulation of keratinocyte proliferation	1/135	3/8580	0.0464693	0.14991	Vdr;	http://amigo.geneontology.org/amigo/term/GO:0010839	BP	1
GO:0043268	positive regulation of potassium ion transport	1/135	3/8580	0.0464693	0.14991	Abcc8;	http://amigo.geneontology.org/amigo/term/GO:0043268	BP	1
GO:0008542	visual learning	1/135	3/8580	0.0464693	0.14991	Abcc8;	http://amigo.geneontology.org/amigo/term/GO:0008542	BP	1
GO:0001706	endoderm formation	1/135	3/8580	0.0464693	0.14991	Nog;	http://amigo.geneontology.org/amigo/term/GO:0001706	BP	1
GO:0042474	middle ear morphogenesis	1/135	3/8580	0.0464693	0.14991	Nog;	http://amigo.geneontology.org/amigo/term/GO:0042474	BP	1
GO:0090190	positive regulation of branching involved in ureteric bud morphogenesis	1/135	3/8580	0.0464693	0.14991	Nog;	http://amigo.geneontology.org/amigo/term/GO:0090190	BP	1
GO:0035019	somatic stem cell population maintenance	1/135	3/8580	0.0464693	0.14991	Nog;	http://amigo.geneontology.org/amigo/term/GO:0035019	BP	1
GO:0007260	tyrosine phosphorylation of STAT protein	1/135	3/8580	0.0464693	0.14991	Ptk6;	http://amigo.geneontology.org/amigo/term/GO:0007260	BP	1
GO:0043276	anoikis	1/135	3/8580	0.0464693	0.14991	Clca3a1;	http://amigo.geneontology.org/amigo/term/GO:0043276	BP	1
GO:0032148	activation of protein kinase B activity	1/135	3/8580	0.0464693	0.14991	Dynap;	http://amigo.geneontology.org/amigo/term/GO:0032148	BP	1
GO:0005249	voltage-gated potassium channel activity	2/166	21/9680	0.0496044	0.159124	Kcnq5;Kcnc4;	http://amigo.geneontology.org/amigo/term/GO:0005249	MF	2
