# Supplementary material for: Cadmium Exposure Disrupts Uterine Energy Metabolism and Coagulation Homeostasis During Labor in Institute of Cancer Research Mice: Insights from Transcriptomic Analysis
Source: Metabolites. 2025 May 20;15(5):339. doi: 10.3390/metabo15050339 (PMC12113498; doi:10.3390/metabo15050339)
Supplement: Supplementary file 1 [file metabolites-15-00339-s001.zip › Supllementary file S4.xlsx]

## Sheet: Sheet1
#Term	Database	ID	Input number	Background number	P-Value	Corrected P-Value	Input	Hyperlink
Amino acid transport across the plasma membrane	Reactome	R-MMU-352230	5	30	3.58677e-05	0.0211978	Slc38a4|Slc6a19|Slc3a1|Slc36a2|Slc7a9	http://www.reactome.org/cgi-bin/eventbrowser_st_id?ST_ID=R-MMU-352230
Phosphate bond hydrolysis by NTPDase proteins	Reactome	R-MMU-8850843	3	7	0.00014237	0.0420702	Entpd3|Entpd2|Entpd8	http://www.reactome.org/cgi-bin/eventbrowser_st_id?ST_ID=R-MMU-8850843
Transport of inorganic cations/anions and amino acids/oligopeptides	Reactome	R-MMU-425393	6	92	0.000702703	0.0842713	Slc38a4|Slc7a9|Slc3a1|Slc36a2|Slc6a19|Slc12a3	http://www.reactome.org/cgi-bin/eventbrowser_st_id?ST_ID=R-MMU-425393
Muscle contraction	Reactome	R-MMU-397014	8	171	0.000783216	0.0842713	Kcnd3|Myh6|Kcnk12|Corin|Myl2|Myl3|Pln|Scn3a	http://www.reactome.org/cgi-bin/eventbrowser_st_id?ST_ID=R-MMU-397014
Termination of O-glycan biosynthesis	Reactome	R-MMU-977068	3	15	0.000907804	0.0842713	Muc15|Muc13|Gm9573	http://www.reactome.org/cgi-bin/eventbrowser_st_id?ST_ID=R-MMU-977068
Cytochrome P450 - arranged by substrate type	Reactome	R-MMU-211897	5	67	0.00111473	0.0842713	Cyp2s1|Nr1h4|Vdr|Cyp2f2|Cyp21a2-ps	http://www.reactome.org/cgi-bin/eventbrowser_st_id?ST_ID=R-MMU-211897
Peptide ligand-binding receptors	Reactome	R-MMU-375276	8	185	0.00127103	0.0842713	Kel|Npy4r|Gm10591|Fpr2|Trf|Cxcr2|Hcrtr1|Tacr1	http://www.reactome.org/cgi-bin/eventbrowser_st_id?ST_ID=R-MMU-375276
Phase I - Functionalization of compounds	Reactome	R-MMU-211945	6	104	0.00128332	0.0842713	Fmo3|Vdr|Cyp2f2|Nr1h4|Cyp21a2-ps|Cyp2s1	http://www.reactome.org/cgi-bin/eventbrowser_st_id?ST_ID=R-MMU-211945
Biological oxidations	Reactome	R-MMU-211859	8	193	0.00164304	0.0971036	Fmo3|Vdr|Cyp2f2|Acsm1|Nr1h4|Cyp21a2-ps|Cyp2s1|Ugt1a1	http://www.reactome.org/cgi-bin/eventbrowser_st_id?ST_ID=R-MMU-211859
Common Pathway of Fibrin Clot Formation	Reactome	R-MMU-140875	3	21	0.00214606	0.105693	Fgg|Serpind1|Prtn3	http://www.reactome.org/cgi-bin/eventbrowser_st_id?ST_ID=R-MMU-140875
Metabolism of steroids	Reactome	R-MMU-8957322	6	121	0.0026587	0.120869	Vdr|Hsd3b2|Akr1c19|Abcb11|Cyp21a2-ps|Nr1h4	http://www.reactome.org/cgi-bin/eventbrowser_st_id?ST_ID=R-MMU-8957322
O-linked glycosylation of mucins	Reactome	R-MMU-913709	4	52	0.00317718	0.122229	Muc15|Gm9573|Muc13|Galnt6	http://www.reactome.org/cgi-bin/eventbrowser_st_id?ST_ID=R-MMU-913709
Synthesis of bile acids and bile salts via 7alpha-hydroxycholesterol	Reactome	R-MMU-193368	3	26	0.00372271	0.122229	Nr1h4|Abcb11|Akr1c19	http://www.reactome.org/cgi-bin/eventbrowser_st_id?ST_ID=R-MMU-193368
O-linked glycosylation	Reactome	R-MMU-5173105	5	94	0.00449804	0.137765	Adamts20|Muc15|Gm9573|Muc13|Galnt6	http://www.reactome.org/cgi-bin/eventbrowser_st_id?ST_ID=R-MMU-5173105
Type I hemidesmosome assembly	Reactome	R-MMU-446107	2	9	0.00601457	0.14604	Krt14|Krt5	http://www.reactome.org/cgi-bin/eventbrowser_st_id?ST_ID=R-MMU-446107
Class A/1 (Rhodopsin-like receptors)	Reactome	R-MMU-373076	9	295	0.00620479	0.14604	Kel|Npy4r|Gm10591|Fpr2|Trf|Cxcr2|Adrb3|Hcrtr1|Tacr1	http://www.reactome.org/cgi-bin/eventbrowser_st_id?ST_ID=R-MMU-373076
Nucleobase catabolism	Reactome	R-MMU-8956319	3	33	0.00688008	0.14604	Entpd3|Entpd2|Entpd8	http://www.reactome.org/cgi-bin/eventbrowser_st_id?ST_ID=R-MMU-8956319
Striated Muscle Contraction	Reactome	R-MMU-390522	3	33	0.00688008	0.14604	Myh6|Myl2|Myl3	http://www.reactome.org/cgi-bin/eventbrowser_st_id?ST_ID=R-MMU-390522
Mineralocorticoid biosynthesis	Reactome	R-MMU-193993	2	10	0.00716612	0.14604	Cyp21a2-ps|Hsd3b2	http://www.reactome.org/cgi-bin/eventbrowser_st_id?ST_ID=R-MMU-193993
CYP2E1 reactions	Reactome	R-MMU-211999	2	10	0.00716612	0.14604	Cyp2s1|Cyp2f2	http://www.reactome.org/cgi-bin/eventbrowser_st_id?ST_ID=R-MMU-211999
Formation of Fibrin Clot (Clotting Cascade)	Reactome	R-MMU-140877	3	35	0.00800086	0.147766	Fgg|Serpind1|Prtn3	http://www.reactome.org/cgi-bin/eventbrowser_st_id?ST_ID=R-MMU-140877
Synthesis of bile acids and bile salts	Reactome	R-MMU-192105	3	35	0.00800086	0.147766	Nr1h4|Abcb11|Akr1c19	http://www.reactome.org/cgi-bin/eventbrowser_st_id?ST_ID=R-MMU-192105
Regulation of Insulin-like Growth Factor (IGF) transport and uptake by Insulin-like Growth Factor Binding Proteins (IGFBPs)	Reactome	R-MMU-381426	5	114	0.00965136	0.172847	Igf2|Msln|Fgg|Serpind1|Gpc3	http://www.reactome.org/cgi-bin/eventbrowser_st_id?ST_ID=R-MMU-381426
GPCR ligand binding	Reactome	R-MMU-500792	10	379	0.0104014	0.179693	Kel|Npy4r|Gm10591|Fpr2|Trf|Cxcr2|Adrb3|Vipr2|Hcrtr1|Tacr1	http://www.reactome.org/cgi-bin/eventbrowser_st_id?ST_ID=R-MMU-500792
Cardiac conduction	Reactome	R-MMU-5576891	5	118	0.011029	0.179693	Corin|Pln|Kcnd3|Kcnk12|Scn3a	http://www.reactome.org/cgi-bin/eventbrowser_st_id?ST_ID=R-MMU-5576891
SLC-mediated transmembrane transport	Reactome	R-MMU-425407	7	216	0.0111501	0.179693	Slc38a4|Slc16a8|Slc3a1|Slc36a2|Slc6a19|Slc12a3|Slc7a9	http://www.reactome.org/cgi-bin/eventbrowser_st_id?ST_ID=R-MMU-425407
Voltage gated Potassium channels	Reactome	R-MMU-1296072	3	40	0.0112498	0.179693	Kcnc4|Kcnd3|Kcnq5	http://www.reactome.org/cgi-bin/eventbrowser_st_id?ST_ID=R-MMU-1296072
Metabolism	Reactome	R-MMU-1430728	28	1609	0.0120479	0.187377	Slc16a8|Cyp2f2|Entpd2|Fmo3|Akr1c19|Gpc3|Hsd3b2|Ppara|Entpd3|Hgd|Lrp2|Stab2|Abcb11|Sptlc3|Cyp21a2-ps|Nr1h4|Vdr|B3galt2|Acsm1|Entpd8|Cidec|Rgs16|Bbox1|Liph|Cbs|Dio1|Cyp2s1|Ugt1a1	http://www.reactome.org/cgi-bin/eventbrowser_st_id?ST_ID=R-MMU-1430728
Retinoid metabolism and transport	Reactome	R-MMU-975634	3	43	0.0135135	0.199662	Lrp2|Gpc3|Akr1c19	http://www.reactome.org/cgi-bin/eventbrowser_st_id?ST_ID=R-MMU-975634
Recycling of bile acids and salts	Reactome	R-MMU-159418	2	15	0.0142499	0.201522	Nr1h4|Abcb11	http://www.reactome.org/cgi-bin/eventbrowser_st_id?ST_ID=R-MMU-159418
Bile acid and bile salt metabolism	Reactome	R-MMU-194068	3	44	0.0143214	0.201522	Nr1h4|Abcb11|Akr1c19	http://www.reactome.org/cgi-bin/eventbrowser_st_id?ST_ID=R-MMU-194068
Metabolism of fat-soluble vitamins	Reactome	R-MMU-6806667	3	47	0.0169063	0.227083	Lrp2|Gpc3|Akr1c19	http://www.reactome.org/cgi-bin/eventbrowser_st_id?ST_ID=R-MMU-6806667
Immunoregulatory interactions between a Lymphoid and a non-Lymphoid cell	Reactome	R-MMU-198933	4	95	0.0227158	0.273981	Slamf7|Siglece|Gm11127|Cd300e	http://www.reactome.org/cgi-bin/eventbrowser_st_id?ST_ID=R-MMU-198933
Hemostasis	Reactome	R-MMU-109582	11	497	0.023537	0.278208	Igf2|Slc16a8|Fcer1g|Orm1|Slc7a9|Tubb1|Serpind1|Clec1b|Itih3|Fgg|Prtn3	http://www.reactome.org/cgi-bin/eventbrowser_st_id?ST_ID=R-MMU-109582
SUMOylation of intracellular receptors	Reactome	R-MMU-4090294	2	23	0.0297025	0.331211	Nr1h4|Ppara	http://www.reactome.org/cgi-bin/eventbrowser_st_id?ST_ID=R-MMU-4090294
Basigin interactions	Reactome	R-MMU-210991	2	24	0.0319516	0.349692	Slc16a8|Slc7a9	http://www.reactome.org/cgi-bin/eventbrowser_st_id?ST_ID=R-MMU-210991
Post-translational protein phosphorylation	Reactome	R-MMU-8957275	4	108	0.0336549	0.361637	Gpc3|Msln|Fgg|Serpind1	http://www.reactome.org/cgi-bin/eventbrowser_st_id?ST_ID=R-MMU-8957275
Endogenous sterols	Reactome	R-MMU-211976	2	26	0.0366425	0.365919	Nr1h4|Cyp21a2-ps	http://www.reactome.org/cgi-bin/eventbrowser_st_id?ST_ID=R-MMU-211976
Platelet degranulation	Reactome	R-MMU-114608	4	113	0.0385505	0.365919	Igf2|Itih3|Fgg|Orm1	http://www.reactome.org/cgi-bin/eventbrowser_st_id?ST_ID=R-MMU-114608
Xenobiotics	Reactome	R-MMU-211981	2	27	0.039081	0.365919	Cyp2s1|Cyp2f2	http://www.reactome.org/cgi-bin/eventbrowser_st_id?ST_ID=R-MMU-211981
Formation of the cornified envelope	Reactome	R-MMU-6809371	4	114	0.0395759	0.365919	Krt16|Krt14|Krt83|Krt5	http://www.reactome.org/cgi-bin/eventbrowser_st_id?ST_ID=R-MMU-6809371
Response to elevated platelet cytosolic Ca2+	Reactome	R-MMU-76005	4	118	0.043832	0.380951	Igf2|Itih3|Fgg|Orm1	http://www.reactome.org/cgi-bin/eventbrowser_st_id?ST_ID=R-MMU-76005
Platelet activation, signaling and aggregation	Reactome	R-MMU-76002	6	237	0.0495613	0.403575	Igf2|Fcer1g|Orm1|Clec1b|Itih3|Fgg	http://www.reactome.org/cgi-bin/eventbrowser_st_id?ST_ID=R-MMU-76002
