# Supplementary material for: Cadmium Exposure Disrupts Uterine Energy Metabolism and Coagulation Homeostasis During Labor in Institute of Cancer Research Mice: Insights from Transcriptomic Analysis
Source: Metabolites. 2025 May 20;15(5):339. doi: 10.3390/metabo15050339 (PMC12113498; doi:10.3390/metabo15050339)
Supplement: Supplementary file 1 [file metabolites-15-00339-s001.zip › Supllementary file S5.xlsx]

## Sheet: Sheet1
Top 20 in network string_interactions_short.tsv ranked by MCC method
Rank	Name	Score
1	mt-Co2	122
1	mt-Co3	122
3	mt-Atp6	120
3	mt-Atp8	120
3	mt-Nd3	120
3	mt-Nd4l	120
7	Fgg	25
8	Itih3	24
9	Ppara	19
10	Nppb	16
11	Kng1	14
11	Myh6	14
13	Serpind1	13
13	Trf	13
13	Myh7	13
13	Ugt1a1	13
17	Apoc1	12
18	Nr1h4	11
19	Pklr	8
20	Galnt6	6
